# Supplementary material for: T cell proliferation-related genes: Predicting prognosis, identifying the cold and hot tumors, and guiding treatment in clear cell renal cell carcinoma
Source: Front Genet. 2022 Sep 2;13:948734. doi: 10.3389/fgene.2022.948734 (PMC9478955; doi:10.3389/fgene.2022.948734)
Supplement: Supplementary file 1 [file Table2.XLSX]

## Sheet: Table S2
104 differentially expressed TRGs
Symbol	LogFC	LogCPM	PValue	FDR
CALML3	-5.30896	-3.82555	2.57e-104	2.75e-102
VTCN1	-3.56927	3.41037	4.56e-47	8.83e-46
FOXJ1	-3.24172	0.611306	6.42e-50	1.4e-48
HOMER1	-2.28451	3.17749	1.48e-100	1.5e-98
ARG2	-2.03825	4.49642	1.15e-27	8.95e-27
CR1	-1.9834	2.46556	9.88e-37	1.21e-35
IGFBP2	-1.90034	5.49424	8.17e-32	7.94e-31
PRKCQ	-1.76515	3.47639	7.85e-60	2.48e-58
GPD1	-1.74367	6.20346	1.44e-21	7.98e-21
ERBB2	-1.56628	7.30082	1.49e-83	9.85e-82
PNP	-1.5153	5.61487	1.17e-96	1.08e-94
CXCL12	-1.30857	6.85093	5.98e-25	3.99e-24
TWSG1	-1.25245	6.13873	1.82e-56	5.09e-55
MAPK8IP1	-1.05213	3.86207	2.61e-25	1.78e-24
TMEM131L	1.00556	4.32292	1.3e-41	1.99e-40
PDCD1LG2	1.01984	2.34811	1.4e-13	4.52e-13
IL6	1.02786	2.95661	0.00162639	0.00227875
BTN2A2	1.09368	4.77851	1.05e-40	1.54e-39
HLA-DMB	1.10247	5.89948	3.87e-23	2.33e-22
VSIR	1.11821	6.36885	8.45e-36	9.9e-35
TNFRSF13C	1.11904	0.201411	3.54e-08	7.43e-08
CD276	1.12483	6.19889	7.88e-41	1.16e-39
IRF1	1.14687	5.78521	1.34e-21	7.43e-21
IL10	1.19196	-0.476129	1.86e-11	5.09e-11
CCR2	1.24025	3.25222	1.37e-13	4.43e-13
ANXA1	1.24696	7.53072	8.87e-29	7.34e-28
CEBPB	1.29238	5.48981	9.62e-19	4.44e-18
IL4	1.30863	-3.62665	3.5e-09	8.02e-09
LGALS3	1.32015	7.9235	1.63e-15	6.09e-15
CD28	1.33885	2.32621	3.15e-17	1.32e-16
TNFRSF1B	1.34054	6.29331	6.56e-40	9.37e-39
MAD1L1	1.37398	-0.6635	2.14e-25	1.47e-24
CD40LG	1.38804	0.866442	1.92e-17	8.16e-17
SLAMF1	1.39785	1.52084	1.18e-17	5.07e-17
SCGB1A1	1.4061	-4.22899	5.77e-06	9.96e-06
ZP3	1.4182	2.22243	2.63e-19	1.26e-18
VSIG4	1.53224	5.22731	5.41e-18	2.38e-17
HLA-DRB1	1.53881	9.58743	1.43e-33	1.52e-32
LGALS9C	1.61903	-2.98226	5.73e-18	2.52e-17
HLA-A	1.62461	10.8901	1.57e-59	4.91e-58
FOXP3	1.63305	1.38601	7.48e-18	3.26e-17
IL12B	1.65308	-1.26642	1.59e-09	3.74e-09
GPNMB	1.67057	8.32711	8.06e-14	2.66e-13
AKR1C4	1.67606	-0.651705	1.91e-07	3.74e-07
VCAM1	1.73112	9.1817	2.31e-23	1.41e-22
PTPRC	1.74402	6.3757	1.49e-29	1.29e-28
TNFSF8	1.76168	2.2227	2.44e-32	2.44e-31
HAVCR2	1.76964	6.38877	6.01e-19	2.81e-18
IGF2	1.77061	3.48179	0.000124181	0.000191426
HLA-DPA1	1.77274	9.32907	1.86e-35	2.15e-34
LGALS9B	1.90236	-3.50047	1.65e-17	7.05e-17
PTPN22	1.95572	2.35195	4.57e-37	5.68e-36
AGER	1.95806	2.54177	8.68e-36	1.02e-34
PYCARD	1.96521	3.49391	6.56e-36	7.72e-35
HLA-DPB1	1.98655	8.61288	1.9e-47	3.73e-46
RAC2	1.99701	5.33657	3.92e-37	4.91e-36
IL4I1	2.02873	3.99993	1.48e-31	1.42e-30
SPN	2.04808	4.31202	8.38e-40	1.19e-38
TMIGD2	2.05217	-0.859625	3.36e-31	3.16e-30
CD86	2.05357	4.10629	1.63e-42	2.6e-41
CARD11	2.06256	4.03004	2.01e-26	1.45e-25
TNFRSF14	2.07353	6.87528	1.44e-73	7.24e-72
ADA	2.14095	3.49322	3.08e-41	4.66e-40
LGALS9	2.14233	5.46913	1.36e-68	5.78e-67
IL2RA	2.14342	2.14248	3.02e-21	1.63e-20
CRLF2	2.16191	-3.0838	1.89e-18	8.58e-18
CD1D	2.18851	3.14015	7.8e-78	4.39e-76
LILRB2	2.19139	3.84198	3.16e-63	1.14e-61
EBI3	2.20555	2.5309	3.37e-45	6.07e-44
CLECL1	2.20881	-0.0894085	2.33e-33	2.44e-32
NCKAP1L	2.23335	5.64607	8.24e-48	1.65e-46
XCL1	2.25234	0.353881	2.97e-28	2.39e-27
CD6	2.26382	3.41872	6.84e-45	1.22e-43
IL27	2.27294	-2.18291	1.14e-30	1.04e-29
IL2	2.27635	-3.37601	4.73e-18	2.09e-17
JAK3	2.32061	4.93055	7.01e-52	1.63e-50
SPTA1	2.32503	-0.898702	6.34e-18	2.78e-17
SASH3	2.34631	4.36814	2.15e-55	5.76e-54
DHPS	2.35489	1.24403	3.58e-33	3.72e-32
CORO1A	2.36784	5.85401	3.63e-53	8.87e-52
CD80	2.38208	-0.0911807	2.77e-38	3.67e-37
TNFSF13B	2.40528	3.98512	7.37e-43	1.2e-41
CCDC88B	2.46157	4.08402	1.05e-61	3.57e-60
IL12RB1	2.49695	2.74818	3.64e-60	1.16e-58
CD3E	2.55147	4.84784	1.94e-37	2.46e-36
RASAL3	2.56568	4.06524	8.34e-84	5.57e-82
IL12RB2	2.59084	3.51118	8.52e-15	3.02e-14
ARG1	2.67385	-0.535718	1.06e-15	4.01e-15
ZAP70	2.78505	3.05498	1.57e-52	3.76e-51
LILRB1	2.81406	3.87007	2.89e-94	2.54e-92
CTLA4	2.84436	0.771631	1.62e-34	1.78e-33
BATF	2.90856	1.77836	1.21e-47	2.4e-46
CRTAM	2.93939	1.52172	8.52e-44	1.45e-42
EPO	3.03677	3.4497	1.85e-10	4.69e-10
IL21	3.03954	-3.51451	4.88e-15	1.76e-14
LILRB4	3.03989	4.5415	3.75e-59	1.16e-57
HHLA2	3.04837	6.01879	3.59e-28	2.87e-27
CCL5	3.12001	6.13293	8.34e-50	1.81e-48
IDO1	3.21092	4.97307	1.36e-45	2.49e-44
PLA2G2D	3.35358	1.56122	1.06e-20	5.57e-20
TNFSF9	3.37539	3.20873	6.59e-57	1.86e-55
HLA-G	3.81071	5.09851	5.87e-42	9.15e-41
IL20RB	3.83099	4.48075	4.05e-20	2.04e-19
CD70	4.17158	5.68045	4.54e-34	4.9e-33
