# Supplementary material for: T cell proliferation-related genes: Predicting prognosis, identifying the cold and hot tumors, and guiding treatment in clear cell renal cell carcinoma
Source: Front Genet. 2022 Sep 2;13:948734. doi: 10.3389/fgene.2022.948734 (PMC9478955; doi:10.3389/fgene.2022.948734)
Supplement: Supplementary file 2 [file Table3.XLSX]

## Sheet: corResult
Immune cells and risk scores
Immune cells	Cor	PValue
Neutrophil_TIMER	0.128667	0.00453847
Macrophage_TIMER	-0.112324	0.0133185
Myeloid dendritic cell_TIMER	0.119686	0.00832746
B cell naive_CIBERSORT	-0.228693	3.56048e-07
B cell memory_CIBERSORT	0.234726	1.70236e-07
T cell CD8+_CIBERSORT	0.164112	0.000283964
T cell CD4+ memory resting_CIBERSORT	-0.167753	0.000206296
T cell CD4+ memory activated_CIBERSORT	0.160186	0.000397839
T cell follicular helper_CIBERSORT	0.390219	4.34187e-19
T cell regulatory (Tregs)_CIBERSORT	0.384131	1.68246e-18
NK cell resting_CIBERSORT	-0.170111	0.000167148
NK cell activated_CIBERSORT	0.106532	0.0189381
Monocyte_CIBERSORT	-0.114009	0.0119874
Macrophage M0_CIBERSORT	0.21355	2.07823e-06
Macrophage M2_CIBERSORT	-0.170505	0.000161321
Mast cell activated_CIBERSORT	-0.338116	1.95461e-14
B cell naive_CIBERSORT-ABS	-0.224372	5.96558e-07
B cell memory_CIBERSORT-ABS	0.235266	1.59212e-07
T cell CD8+_CIBERSORT-ABS	0.168438	0.000194126
T cell CD4+ memory resting_CIBERSORT-ABS	-0.0949958	0.0364924
T cell CD4+ memory activated_CIBERSORT-ABS	0.160491	0.000387656
T cell follicular helper_CIBERSORT-ABS	0.360301	2.58959e-16
T cell regulatory (Tregs)_CIBERSORT-ABS	0.401242	3.47477e-20
NK cell resting_CIBERSORT-ABS	-0.170967	0.000154742
NK cell activated_CIBERSORT-ABS	0.134935	0.00290516
Macrophage M0_CIBERSORT-ABS	0.215444	1.67807e-06
Mast cell activated_CIBERSORT-ABS	-0.332263	5.78072e-14
Mast cell resting_CIBERSORT-ABS	0.0952423	0.0360068
Macrophage M1_QUANTISEQ	0.457417	1.88465e-26
Macrophage M2_QUANTISEQ	0.101897	0.024826
Monocyte_QUANTISEQ	0.166451	0.000231456
Neutrophil_QUANTISEQ	-0.412175	2.58134e-21
NK cell_QUANTISEQ	-0.229934	3.06435e-07
T cell CD4+ (non-regulatory)_QUANTISEQ	-0.332548	5.48715e-14
T cell CD8+_QUANTISEQ	0.274624	7.69937e-10
T cell regulatory (Tregs)_QUANTISEQ	0.12233	0.00699224
Myeloid dendritic cell_QUANTISEQ	-0.343337	7.28482e-15
T cell CD8+_MCPCOUNTER	0.188437	2.95823e-05
cytotoxicity score_MCPCOUNTER	0.116709	0.0100995
B cell_MCPCOUNTER	0.102508	0.0239692
Myeloid dendritic cell_MCPCOUNTER	-0.198637	1.047e-05
Neutrophil_MCPCOUNTER	-0.403777	1.91773e-20
Endothelial cell_MCPCOUNTER	-0.457332	1.93028e-26
Myeloid dendritic cell activated_XCELL	0.25546	1.15422e-08
B cell_XCELL	0.408614	6.08345e-21
T cell CD4+ memory_XCELL	0.10541	0.0202379
T cell CD4+ naive_XCELL	0.120656	0.00781309
T cell CD4+ effector memory_XCELL	0.243467	5.63918e-08
T cell CD8+_XCELL	0.24309	5.91975e-08
T cell CD8+ central memory_XCELL	0.224973	5.55582e-07
T cell CD8+ effector memory_XCELL	0.228751	3.53582e-07
Class-switched memory B cell_XCELL	0.307103	4.72636e-12
Common lymphoid progenitor_XCELL	-0.186205	3.68657e-05
Myeloid dendritic cell_XCELL	0.107807	0.0175485
Endothelial cell_XCELL	-0.409448	4.9814e-21
Eosinophil_XCELL	-0.117928	0.00933652
Granulocyte-monocyte progenitor_XCELL	-0.249739	2.48533e-08
Hematopoietic stem cell_XCELL	-0.524702	1.15885e-35
Macrophage_XCELL	0.29097	6.43369e-11
Macrophage M1_XCELL	0.321265	4.16936e-13
Macrophage M2_XCELL	0.148514	0.0010364
B cell memory_XCELL	0.0933771	0.0398208
Monocyte_XCELL	0.28798	1.02534e-10
B cell naive_XCELL	0.225506	5.21517e-07
T cell NK_XCELL	0.478224	4.38389e-29
Plasmacytoid dendritic cell_XCELL	0.278432	4.38109e-10
B cell plasma_XCELL	0.356277	5.82078e-16
T cell CD4+ Th1_XCELL	0.382339	2.49317e-18
T cell CD4+ Th2_XCELL	0.2996	1.62433e-11
immune score_XCELL	0.384059	1.70951e-18
stroma score_XCELL	-0.327716	1.32119e-13
microenvironment score_XCELL	0.173498	0.000122935
B cell_EPIC	-0.176382	9.42065e-05
Cancer associated fibroblast_EPIC	0.132057	0.00357383
T cell CD4+_EPIC	-0.252288	1.76984e-08
T cell CD8+_EPIC	-0.141192	0.00182681
Endothelial cell_EPIC	-0.481165	1.79801e-29
Macrophage_EPIC	0.33165	6.46817e-14
NK cell_EPIC	0.187538	3.23334e-05
uncharacterized cell_EPIC	0.363798	1.26915e-16
