# Supplementary material for: T cell proliferation-related genes: Predicting prognosis, identifying the cold and hot tumors, and guiding treatment in clear cell renal cell carcinoma
Source: Front Genet. 2022 Sep 2;13:948734. doi: 10.3389/fgene.2022.948734 (PMC9478955; doi:10.3389/fgene.2022.948734)
Supplement: Supplementary file 3 [file Table9.XLSX]

## Sheet: KIRCTMB
TMB of patients
Tumor_Sample_Barcode	Mut_num	TMB	MaxVAF
TCGA-CJ-4920	119	2.975	0.5
TCGA-A3-A8OV	118	2.95	0.731707
TCGA-BP-5176	95	2.375	0.7
TCGA-CZ-5468	92	2.3	0.818182
TCGA-BP-5168	89	2.225	0.727273
TCGA-CJ-6030	88	2.2	0.461538
TCGA-CZ-5465	88	2.2	0.759494
TCGA-B0-4823	87	2.175	0.494118
TCGA-CW-6093	87	2.175	0.521505
TCGA-CZ-4853	86	2.15	0.763158
TCGA-B0-5701	83	2.075	0.638889
TCGA-A3-A6NN	82	2.05	0.459259
TCGA-B0-5713	80	2	0.533333
TCGA-A3-3382	79	1.975	0.7625
TCGA-GK-A6C7	78	1.95	0.534884
TCGA-B8-5550	76	1.9	0.413793
TCGA-CJ-5679	76	1.9	0.821053
TCGA-CZ-4859	76	1.9	0.616162
TCGA-B0-5119	75	1.875	0.525641
TCGA-B0-5712	75	1.875	0.658228
TCGA-CJ-5672	75	1.875	0.653846
TCGA-MM-A564	75	1.875	0.567568
TCGA-B0-5075	74	1.85	0.547945
TCGA-CW-6090	74	1.85	0.809524
TCGA-CZ-5459	74	1.85	0.570093
TCGA-A3-3313	72	1.8	0.765101
TCGA-BP-4976	72	1.8	0.702703
TCGA-3Z-A93Z	71	1.775	0.435644
TCGA-A3-3346	71	1.775	0.380952
TCGA-A3-3357	71	1.775	0.466942
TCGA-AK-3444	71	1.775	0.6
TCGA-B8-4621	70	1.75	0.533333
TCGA-DV-A4VX	70	1.75	0.717647
TCGA-CZ-4865	69	1.725	0.332394
TCGA-B0-5094	68	1.7	0.823529
TCGA-B0-5106	67	1.675	0.548387
TCGA-BP-5185	67	1.675	0.639535
TCGA-CW-5580	67	1.675	0.496503
TCGA-B0-5096	65	1.625	0.380952
TCGA-BP-4782	65	1.625	0.378151
TCGA-CZ-4866	65	1.625	0.583333
TCGA-CZ-5451	65	1.625	0.533333
TCGA-MM-A84U	65	1.625	0.354839
TCGA-A3-A6NI	64	1.6	0.608696
TCGA-B0-4827	64	1.6	0.333333
TCGA-B8-5164	64	1.6	0.403226
TCGA-BP-4963	64	1.6	0.545455
TCGA-BP-5199	64	1.6	0.692308
TCGA-A3-3308	63	1.575	0.558824
TCGA-A3-3320	62	1.55	0.5
TCGA-CJ-4869	62	1.55	0.260417
TCGA-CJ-4912	62	1.55	0.675439
TCGA-B0-5705	61	1.525	0.465409
TCGA-BP-5198	61	1.525	0.428571
TCGA-CJ-4918	61	1.525	0.277778
TCGA-CZ-5457	61	1.525	0.450549
TCGA-B0-5698	60	1.5	0.727273
TCGA-B0-5703	60	1.5	0.571429
TCGA-B2-4102	60	1.5	0.441176
TCGA-CJ-5682	60	1.5	0.666667
TCGA-CJ-6027	60	1.5	0.583333
TCGA-B0-5095	59	1.475	0.352941
TCGA-B8-A54H	59	1.475	0.4
TCGA-BP-5173	59	1.475	0.565217
TCGA-CZ-4864	59	1.475	0.626667
TCGA-CZ-5453	59	1.475	0.792453
TCGA-B0-5700	58	1.45	0.484848
TCGA-B4-5835	58	1.45	0.638298
TCGA-CJ-6033	58	1.45	0.5
TCGA-G6-A8L8	58	1.45	0.653465
TCGA-A3-3319	57	1.425	0.629032
TCGA-BP-4985	57	1.425	0.677966
TCGA-CJ-5677	57	1.425	0.391304
TCGA-CZ-5461	57	1.425	0.628571
TCGA-G6-A8L7	57	1.425	0.588235
TCGA-A3-A8OU	56	1.4	0.53125
TCGA-A3-3317	55	1.375	0.571429
TCGA-A3-3387	55	1.375	0.443299
TCGA-BP-4964	55	1.375	0.5
TCGA-CJ-6031	54	1.35	0.296296
TCGA-A3-3331	53	1.325	0.536585
TCGA-B0-5085	53	1.325	0.480769
TCGA-B0-5692	53	1.325	0.459459
TCGA-BP-5195	53	1.325	0.415385
TCGA-CJ-5689	53	1.325	0.377309
TCGA-B0-5099	52	1.3	0.484848
TCGA-B0-5694	52	1.3	0.724138
TCGA-B4-5838	52	1.3	0.581395
TCGA-B8-A54J	52	1.3	0.520468
TCGA-CJ-4882	52	1.3	0.344262
TCGA-CW-5587	52	1.3	0.42029
TCGA-CZ-5462	52	1.3	0.363636
TCGA-CZ-5466	52	1.3	0.369863
TCGA-DV-A4W0	52	1.3	0.597561
TCGA-A3-3367	51	1.275	0.537634
TCGA-A3-3385	51	1.275	0.584158
TCGA-B0-5709	51	1.275	0.25
TCGA-BP-4967	51	1.275	0.805195
TCGA-BP-5182	51	1.275	0.428571
TCGA-CJ-5686	51	1.275	0.307692
TCGA-CZ-5456	51	1.275	0.679245
TCGA-CZ-5460	51	1.275	0.6
TCGA-G6-A8L6	51	1.275	0.730769
TCGA-A3-3358	50	1.25	0.431373
TCGA-B0-5115	50	1.25	0.605769
TCGA-B2-5641	50	1.25	0.625
TCGA-B4-5844	50	1.25	0.433333
TCGA-BP-4801	50	1.25	0.478261
TCGA-BP-5010	50	1.25	0.346939
TCGA-AK-3455	49	1.225	0.405405
TCGA-B0-5107	49	1.225	0.506173
TCGA-B0-5116	49	1.225	0.761905
TCGA-B8-5163	49	1.225	0.384615
TCGA-BP-4989	49	1.225	0.486486
TCGA-EU-5905	49	1.225	0.728814
TCGA-B0-5110	48	1.2	0.358974
TCGA-B4-5836	48	1.2	0.357143
TCGA-BP-4960	48	1.2	0.629442
TCGA-CW-5581	48	1.2	0.489583
TCGA-DV-5565	48	1.2	0.547855
TCGA-EU-5906	48	1.2	0.42268
TCGA-AS-3778	47	1.175	0.467337
TCGA-B0-5402	47	1.175	0.625
TCGA-B8-4143	47	1.175	0.588235
TCGA-B8-5162	47	1.175	0.4
TCGA-BP-5181	47	1.175	0.818182
TCGA-CJ-4902	47	1.175	0.541063
TCGA-CJ-5683	47	1.175	0.75
TCGA-A3-3372	46	1.15	0.546875
TCGA-A3-3373	46	1.15	0.47619
TCGA-B0-5097	46	1.15	0.347826
TCGA-B0-5695	46	1.15	0.633333
TCGA-B4-5832	46	1.15	0.392857
TCGA-B8-4151	46	1.15	0.638298
TCGA-B8-A54D	46	1.15	0.59375
TCGA-B8-A54I	46	1.15	0.305085
TCGA-BP-5191	46	1.15	0.571429
TCGA-CJ-5675	46	1.15	0.518519
TCGA-CZ-5986	46	1.15	0.5
TCGA-G6-A5PC	46	1.15	0.423077
TCGA-A3-3311	45	1.125	0.492063
TCGA-A3-3378	45	1.125	0.290909
TCGA-A3-3383	45	1.125	0.5
TCGA-BP-5178	45	1.125	0.516129
TCGA-B0-4842	44	1.1	0.2
TCGA-B0-5690	44	1.1	0.358974
TCGA-B0-5691	44	1.1	0.321101
TCGA-B0-5706	44	1.1	0.377551
TCGA-B8-4153	44	1.1	0.469388
TCGA-B8-5549	44	1.1	0.675926
TCGA-CJ-5676	44	1.1	0.538462
TCGA-B0-5104	43	1.075	0.416667
TCGA-BP-4770	43	1.075	0.807407
TCGA-BP-4983	43	1.075	0.288462
TCGA-CJ-4907	43	1.075	0.445545
TCGA-CJ-5671	43	1.075	0.377729
TCGA-B0-5120	42	1.05	0.366667
TCGA-B2-5639	42	1.05	0.451613
TCGA-BP-4965	42	1.05	0.520958
TCGA-CJ-4900	42	1.05	0.277778
TCGA-CZ-4856	42	1.05	0.272727
TCGA-CZ-5985	42	1.05	0.647059
TCGA-CZ-5987	42	1.05	0.6
TCGA-MM-A563	42	1.05	0.628352
TCGA-A3-A6NJ	41	1.025	0.325581
TCGA-B0-5084	41	1.025	0.834711
TCGA-B0-5697	41	1.025	0.7
TCGA-B8-4622	41	1.025	0.471831
TCGA-B8-5159	41	1.025	0.567568
TCGA-B8-5553	41	1.025	0.347107
TCGA-BP-4993	41	1.025	0.473684
TCGA-BP-5187	41	1.025	0.409091
TCGA-CJ-4905	41	1.025	0.454545
TCGA-A3-3322	40	1	0.564516
TCGA-B2-5635	40	1	0.484211
TCGA-BP-5004	40	1	0.571429
TCGA-BP-5192	40	1	0.746032
TCGA-CZ-5467	40	1	0.551913
TCGA-B0-5077	39	0.975	0.708333
TCGA-B0-5088	39	0.975	0.363636
TCGA-B0-5109	39	0.975	0.418605
TCGA-BP-5169	39	0.975	0.297872
TCGA-BP-5189	39	0.975	0.424125
TCGA-BP-5196	39	0.975	0.369099
TCGA-CJ-5680	39	0.975	0.5
TCGA-CW-5589	39	0.975	0.545455
TCGA-CZ-5463	39	0.975	0.549865
TCGA-EU-5907	39	0.975	0.895833
TCGA-A3-3323	38	0.95	0.529412
TCGA-A3-3326	38	0.95	0.436364
TCGA-B0-5696	38	0.95	0.42623
TCGA-B8-A7U6	38	0.95	0.38674
TCGA-CJ-5678	38	0.95	0.620818
TCGA-CJ-6032	38	0.95	0.436047
TCGA-A3-3363	37	0.925	0.865169
TCGA-B0-5092	37	0.925	0.237288
TCGA-B0-5102	37	0.925	0.75
TCGA-B0-5702	37	0.925	0.357143
TCGA-BP-4999	37	0.925	0.385542
TCGA-BP-5183	37	0.925	0.504202
TCGA-CJ-4901	37	0.925	0.409091
TCGA-CJ-4903	37	0.925	0.823529
TCGA-CJ-4913	37	0.925	0.411765
TCGA-CW-5585	37	0.925	0.728
TCGA-B2-5633	36	0.9	0.405882
TCGA-B8-A54E	36	0.9	0.390728
TCGA-CJ-4916	36	0.9	0.269388
TCGA-B0-5121	35	0.875	0.5
TCGA-BP-5009	35	0.875	0.5
TCGA-BP-5180	35	0.875	0.65
TCGA-CW-5588	35	0.875	0.369048
TCGA-CW-6087	35	0.875	0.292683
TCGA-CZ-5469	35	0.875	0.888889
TCGA-CZ-5470	35	0.875	0.48
TCGA-B0-5812	34	0.85	0.28866
TCGA-B4-5377	34	0.85	0.462963
TCGA-B4-5843	34	0.85	0.72093
TCGA-BP-4981	34	0.85	0.6
TCGA-BP-4995	34	0.85	0.5
TCGA-BP-5174	34	0.85	0.333333
TCGA-BP-5177	34	0.85	0.494949
TCGA-CZ-5982	34	0.85	0.478723
TCGA-A3-3316	33	0.825	0.429825
TCGA-B0-4945	33	0.825	0.283582
TCGA-B0-5108	33	0.825	0.321429
TCGA-B0-5699	33	0.825	0.75
TCGA-B2-A4SR	33	0.825	0.644737
TCGA-B8-5158	33	0.825	0.214876
TCGA-BP-4968	33	0.825	0.583333
TCGA-BP-5170	33	0.825	0.45082
TCGA-BP-5190	33	0.825	0.542373
TCGA-BP-5200	33	0.825	0.617834
TCGA-BP-5201	33	0.825	0.537037
TCGA-CJ-4923	33	0.825	0.292035
TCGA-CZ-5984	33	0.825	0.545455
TCGA-DV-5566	33	0.825	0.392638
TCGA-A3-3376	32	0.8	0.277778
TCGA-B2-4101	32	0.8	0.306667
TCGA-BP-4977	32	0.8	0.642857
TCGA-BP-4991	32	0.8	0.469388
TCGA-A3-3365	31	0.775	0.363636
TCGA-A3-A6NL	31	0.775	0.380435
TCGA-B0-5693	31	0.775	0.464516
TCGA-B0-5710	31	0.775	0.583333
TCGA-B8-A54G	31	0.775	0.432432
TCGA-BP-4986	31	0.775	0.457143
TCGA-BP-4992	31	0.775	0.36
TCGA-BP-5202	31	0.775	0.697674
TCGA-CJ-5684	31	0.775	0.464286
TCGA-CJ-6028	31	0.775	0.363636
TCGA-CZ-4863	31	0.775	0.27381
TCGA-MW-A4EC	31	0.775	0.583333
TCGA-A3-3370	30	0.75	0.294118
TCGA-BP-4971	30	0.75	0.357143
TCGA-BP-4972	30	0.75	0.458824
TCGA-BP-5006	30	0.75	0.493671
TCGA-CJ-4904	30	0.75	0.448276
TCGA-CZ-5988	30	0.75	0.545455
TCGA-CZ-5989	30	0.75	0.331776
TCGA-B0-5707	29	0.725	0.630769
TCGA-B0-5711	29	0.725	0.394737
TCGA-BP-5000	29	0.725	0.488636
TCGA-BP-5175	29	0.725	0.461538
TCGA-B8-5551	28	0.7	0.209877
TCGA-BP-4962	28	0.7	0.35
TCGA-BP-4982	28	0.7	0.434783
TCGA-BP-5008	28	0.7	0.258621
TCGA-B0-5113	27	0.675	0.5
TCGA-B0-5399	27	0.675	0.564
TCGA-B8-4146	27	0.675	0.636364
TCGA-EU-5904	27	0.675	0.517241
TCGA-T7-A92I	27	0.675	0.42
TCGA-B8-4148	26	0.65	0.440678
TCGA-BP-4961	26	0.65	0.333333
TCGA-BP-4973	26	0.65	0.52518
TCGA-BP-5001	26	0.65	0.419355
TCGA-BP-5186	26	0.65	0.382022
TCGA-CZ-5455	26	0.65	0.50365
TCGA-A3-3380	25	0.625	0.470588
TCGA-A3-A8CQ	25	0.625	0.454545
TCGA-B0-5100	25	0.625	0.47619
TCGA-BP-4998	25	0.625	0.288889
TCGA-CJ-4899	25	0.625	0.412698
TCGA-CW-5591	25	0.625	0.616822
TCGA-BP-4970	24	0.6	0.345588
TCGA-B0-5400	23	0.575	0.22619
TCGA-BP-4974	23	0.575	0.304348
TCGA-CZ-5452	23	0.575	0.310406
TCGA-AK-3465	22	0.55	0.777778
TCGA-B4-5834	22	0.55	0.538462
TCGA-B8-5552	22	0.55	0.244275
TCGA-BP-4988	22	0.55	0.352941
TCGA-BP-5007	22	0.55	0.727273
TCGA-CZ-5458	22	0.55	0.561538
TCGA-DV-5573	22	0.55	0.567568
TCGA-CZ-5454	21	0.525	0.6
TCGA-B8-A54F	20	0.5	0.426667
TCGA-BP-5184	20	0.5	0.32
TCGA-CJ-4908	20	0.5	0.42236
TCGA-CW-5583	20	0.5	0.435644
TCGA-DV-5575	18	0.45	0.434783
TCGA-A3-A8OW	17	0.425	0.514451
TCGA-B0-5081	17	0.425	0.333333
TCGA-BP-4987	17	0.425	0.442105
TCGA-BP-5194	17	0.425	0.387097
TCGA-AK-3440	16	0.4	0.927711
TCGA-6D-AA2E	15	0.375	0.340909
TCGA-AK-3447	15	0.375	0.836364
TCGA-B8-5545	15	0.375	0.291667
TCGA-B2-5636	14	0.35	0.45
TCGA-CJ-5681	14	0.35	0.619048
TCGA-AS-3777	13	0.325	0.615385
TCGA-BP-4975	13	0.325	0.409091
TCGA-B8-5165	12	0.3	0.273684
TCGA-B8-A54K	12	0.3	0.825
TCGA-BP-4795	12	0.3	0.266667
TCGA-DV-5567	12	0.3	0.431818
TCGA-DV-5568	12	0.3	0.376238
TCGA-B0-4700	11	0.275	0.16
TCGA-A3-3374	9	0.225	0.383562
TCGA-CW-6097	9	0.225	0.555556
TCGA-AK-3427	8	0.2	0.5
TCGA-B0-5117	8	0.2	0.608696
TCGA-DV-A4VZ	8	0.2	0.384106
TCGA-AK-3453	7	0.175	0.384615
TCGA-B8-5546	7	0.175	0.445545
TCGA-BP-4177	7	0.175	0.317241
TCGA-DV-5574	7	0.175	0.159624
TCGA-A3-A8OX	6	0.15	0.134078
TCGA-DV-5569	6	0.15	0.352679
TCGA-B0-5083	5	0.125	0.417537
TCGA-BP-4760	5	0.125	0.325301
TCGA-AK-3443	4	0.1	0.5
TCGA-B8-A8YJ	1	0.025	0.108796
TCGA-DV-5576	1	0.025	0.393701
