# Supplementary material for: T cell proliferation-related genes: Predicting prognosis, identifying the cold and hot tumors, and guiding treatment in clear cell renal cell carcinoma
Source: Front Genet. 2022 Sep 2;13:948734. doi: 10.3389/fgene.2022.948734 (PMC9478955; doi:10.3389/fgene.2022.948734)
Supplement: Supplementary file 5 [file Table6.XLSX]

## Sheet: Table S3
Risk groups and Clusters
ID	Riskscore	Risk	Cluster
TCGA-CW-5584	0.701463	low	C1
TCGA-BP-5195	0.786161	low	C1
TCGA-BP-4347	0.925702	low	C1
TCGA-B0-5703	0.515789	low	C1
TCGA-AK-3436	0.193482	low	C2
TCGA-CJ-4888	7.19212	high	C2
TCGA-B0-5695	0.16328	low	C1
TCGA-CJ-4871	1.52293	high	C1
TCGA-CJ-4643	0.859545	low	C1
TCGA-A3-3382	4.07555	high	C2
TCGA-DV-5574	0.580664	low	C1
TCGA-CJ-4900	5.09856	high	C2
TCGA-B0-4690	16.9021	high	C2
TCGA-B0-4714	1.51436	high	C1
TCGA-BP-4972	0.367532	low	C1
TCGA-BP-4177	0.100026	low	C1
TCGA-BP-5184	0.222754	low	C1
TCGA-AK-3456	3.39756	high	C1
TCGA-CZ-5989	0.0536381	low	C1
TCGA-B0-5109	3.42168	high	C1
TCGA-A3-3335	1.96632	high	C1
TCGA-CZ-4861	5.67973	high	C2
TCGA-CJ-4882	3.08202	high	C2
TCGA-BP-5191	2.17791	high	C2
TCGA-CJ-4886	0.492953	low	C1
TCGA-B0-5116	0.307239	low	C2
TCGA-B0-5705	0.151758	low	C1
TCGA-B0-4712	3.9228	high	C2
TCGA-BP-4340	0.856529	low	C1
TCGA-A3-3316	1.43654	high	C2
TCGA-CW-6097	1.5051	high	C2
TCGA-AK-3427	0.942394	high	C1
TCGA-CZ-4859	0.289754	low	C1
TCGA-CZ-5456	1.1939	high	C2
TCGA-BP-5004	0.243109	low	C2
TCGA-CJ-4881	4.14719	high	C2
TCGA-AK-3460	0.421043	low	C1
TCGA-B0-4828	4.03738	high	C1
TCGA-CJ-4903	1.01989	high	C1
TCGA-B0-5096	9.84687	high	C1
TCGA-BP-5010	3.45892	high	C2
TCGA-B0-4698	12.4952	high	C2
TCGA-BP-4325	0.281357	low	C1
TCGA-AK-3447	1.0944	high	C1
TCGA-B0-5692	1.16557	high	C1
TCGA-B0-5102	0.616077	low	C1
TCGA-B0-4823	0.394809	low	C1
TCGA-B0-5698	0.819019	low	C1
TCGA-A3-3343	1.61574	high	C1
TCGA-3Z-A93Z	0.585692	low	C1
TCGA-A3-3322	0.382399	low	C1
TCGA-CJ-4874	0.500657	low	C1
TCGA-BP-5190	0.489004	low	C1
TCGA-CJ-4635	1.02167	high	C1
TCGA-BP-4975	0.345551	low	C1
TCGA-CZ-4862	0.889855	low	C1
TCGA-BP-4765	0.965767	high	C1
TCGA-EU-5904	0.228606	low	C1
TCGA-B0-4818	0.754207	low	C1
TCGA-B0-4844	3.31421	high	C2
TCGA-B0-4827	7.44668	high	C1
TCGA-CJ-4872	1.46745	high	C1
TCGA-B0-4816	4.24604	high	C1
TCGA-DV-5576	0.507652	low	C1
TCGA-BP-5192	0.0913126	low	C1
TCGA-AK-3433	0.723249	low	C1
TCGA-CJ-4897	0.334614	low	C1
TCGA-BP-4343	0.526426	low	C2
TCGA-B0-4848	1.74941	high	C2
TCGA-DV-5575	0.43473	low	C1
TCGA-DV-5568	1.24962	high	C1
TCGA-B8-4148	0.632184	low	C1
TCGA-B0-4697	12.0085	high	C2
TCGA-BP-4967	0.747916	low	C2
TCGA-AK-3425	0.772315	low	C2
TCGA-B0-5696	0.785044	low	C2
TCGA-BP-4968	1.48821	high	C1
TCGA-BP-5175	1.1276	high	C2
TCGA-A3-3373	0.322114	low	C1
TCGA-BP-4762	0.235412	low	C1
TCGA-CJ-5681	1.99691	high	C1
TCGA-BP-5182	0.540915	low	C1
TCGA-BP-5186	0.291867	low	C1
TCGA-B0-4837	2.77697	high	C1
TCGA-A3-3347	2.41367	high	C2
TCGA-CJ-4907	0.850456	low	C1
TCGA-BP-4969	0.916183	low	C1
TCGA-BP-4165	0.41898	low	C1
TCGA-B0-4810	6.68244	high	C2
TCGA-CJ-4639	0.215678	low	C1
TCGA-BP-4169	6.39037	high	C1
TCGA-G6-A5PC	1.2186	high	C1
TCGA-CJ-5679	4.00389	high	C2
TCGA-B2-3924	0.454928	low	C1
TCGA-B0-5081	6.76642	high	C2
TCGA-A3-3383	1.41874	high	C1
TCGA-CZ-5453	0.500676	low	C1
TCGA-BP-5194	0.124814	low	C1
TCGA-B0-4718	3.30225	high	C1
TCGA-B4-5832	0.821026	low	C2
TCGA-CJ-4878	1.65292	high	C1
TCGA-CZ-4864	0.61741	low	C1
TCGA-BP-4326	10.5928	high	C1
TCGA-CJ-4637	4.60917	high	C2
TCGA-CJ-5678	1.64256	high	C2
TCGA-CZ-4853	0.29764	low	C1
TCGA-CZ-5468	3.1648	high	C2
TCGA-CZ-5986	0.182409	low	C1
TCGA-BP-4345	3.17786	high	C1
TCGA-A3-3346	10.6545	high	C1
TCGA-BP-4789	0.212652	low	C1
TCGA-B0-5100	0.700615	low	C1
TCGA-CJ-5684	0.282936	low	C1
TCGA-A3-3387	2.1228	high	C2
TCGA-B2-5641	0.528633	low	C1
TCGA-CJ-4912	1.39584	high	C2
TCGA-B8-5159	0.694285	low	C1
TCGA-DV-5567	0.188965	low	C1
TCGA-BP-4987	0.214833	low	C1
TCGA-AK-3429	0.536997	low	C1
TCGA-BP-5006	0.820607	low	C1
TCGA-BP-4776	0.894977	low	C1
TCGA-B0-5709	0.376025	low	C1
TCGA-AK-3426	1.70763	high	C1
TCGA-A3-3362	1.40468	high	C1
TCGA-BP-4977	0.394207	low	C1
TCGA-BP-4986	2.07061	high	C2
TCGA-B4-5377	0.442958	low	C1
TCGA-BP-4961	0.334006	low	C1
TCGA-BP-5199	1.98919	high	C1
TCGA-B0-4703	7.14324	high	C2
TCGA-B8-5162	1.20403	high	C1
TCGA-BP-4763	0.847109	low	C2
TCGA-BP-4167	1.46385	high	C2
TCGA-B8-5158	1.23343	high	C2
TCGA-B0-5084	5.52619	high	C1
TCGA-CJ-4904	0.524932	low	C1
TCGA-A3-3351	1.01762	high	C1
TCGA-B2-5636	0.332012	low	C1
TCGA-CZ-5987	4.02359	high	C2
TCGA-B0-5399	0.926232	low	C1
TCGA-CJ-4889	0.712909	low	C1
TCGA-BP-4330	0.514957	low	C1
TCGA-B0-5119	0.179201	low	C1
TCGA-B0-4815	3.08523	high	C2
TCGA-B0-5099	0.577062	low	C1
TCGA-BP-4795	0.372457	low	C1
TCGA-CJ-4885	0.324245	low	C1
TCGA-B0-5088	1.14804	high	C1
TCGA-BP-4162	1.70789	high	C2
TCGA-BP-5174	1.53736	high	C2
TCGA-B0-5097	2.40277	high	C2
TCGA-B0-5707	0.442309	low	C1
TCGA-A3-3374	2.21537	high	C1
TCGA-A3-3313	5.50328	high	C1
TCGA-A3-3372	0.350979	low	C1
TCGA-B0-4694	2.81541	high	C2
TCGA-A3-3365	0.555655	low	C1
TCGA-B0-4842	5.79746	high	C2
TCGA-BP-5189	0.914785	low	C1
TCGA-A3-3352	0.759143	low	C1
TCGA-CJ-4868	1.89079	high	C2
TCGA-EU-5907	1.53837	high	C1
TCGA-CJ-4636	0.93991	low	C2
TCGA-B0-5812	0.347062	low	C1
TCGA-B0-4839	0.671862	low	C1
TCGA-EU-5905	0.297772	low	C2
TCGA-CJ-4916	1.21153	high	C1
TCGA-BP-4173	2.49539	high	C1
TCGA-B0-5075	1.2657	high	C2
TCGA-CJ-5682	0.728667	low	C2
TCGA-A3-3385	0.169628	low	C1
TCGA-BP-4760	0.252953	low	C1
TCGA-B0-4707	2.32196	high	C2
TCGA-BP-4959	0.422115	low	C1
TCGA-BP-4787	4.48428	high	C2
TCGA-CJ-6033	1.95963	high	C1
TCGA-CJ-4873	5.03393	high	C2
TCGA-BP-5201	1.53867	high	C1
TCGA-CW-5589	0.257812	low	C1
TCGA-B8-5550	1.38343	high	C2
TCGA-B2-5635	0.5121	low	C1
TCGA-B0-5085	1.07814	high	C1
TCGA-BP-4784	0.404946	low	C1
TCGA-A3-3363	0.282314	low	C1
TCGA-B8-4621	1.01661	high	C1
TCGA-EU-5906	0.262393	low	C1
TCGA-B0-4701	3.3044	high	C1
TCGA-B0-5121	0.409461	low	C1
TCGA-CJ-4920	1.67398	high	C2
TCGA-CZ-5455	0.327755	low	C1
TCGA-B0-5702	0.961472	high	C1
TCGA-CJ-4870	0.169921	low	C1
TCGA-BP-4160	1.66562	high	C1
TCGA-CJ-4892	0.682518	low	C1
TCGA-AS-3778	0.600938	low	C1
TCGA-CZ-4863	0.631977	low	C1
TCGA-CW-5580	1.25605	high	C2
TCGA-B0-4713	1.21451	high	C2
TCGA-BP-4768	0.859445	low	C2
TCGA-A3-3380	0.384809	low	C1
TCGA-BP-5177	0.178024	low	C1
TCGA-B0-5701	1.97783	high	C2
TCGA-BP-5198	1.90429	high	C2
TCGA-BP-5176	2.20973	high	C1
TCGA-BP-4782	1.25654	high	C2
TCGA-CJ-5671	1.45321	high	C2
TCGA-BP-4999	0.332867	low	C1
TCGA-BP-4988	4.67501	high	C2
TCGA-CW-5590	1.57312	high	C2
TCGA-B8-4151	0.485486	low	C1
TCGA-CZ-5467	2.23161	high	C1
TCGA-B0-4817	3.09746	high	C2
TCGA-CJ-4895	4.0338	high	C2
TCGA-B0-4699	20.2038	high	C2
TCGA-BP-4342	0.817171	low	C1
TCGA-BP-4963	1.72858	high	C2
TCGA-BP-4775	0.601382	low	C1
TCGA-BP-4770	12.9895	high	C1
TCGA-CJ-4887	2.20325	high	C2
TCGA-B2-4101	0.879933	low	C2
TCGA-BP-4974	0.985425	high	C1
TCGA-AK-3458	1.66562	high	C1
TCGA-BP-4354	9.76261	high	C2
TCGA-B0-4846	1.14264	high	C1
TCGA-B0-5697	0.990918	high	C2
TCGA-AS-3777	0.623206	low	C1
TCGA-A3-3323	2.26979	high	C2
TCGA-CJ-5672	1.18181	high	C2
TCGA-B0-4838	2.28714	high	C1
TCGA-CZ-5457	0.340844	low	C1
TCGA-CW-5591	0.458363	low	C1
TCGA-BP-5187	0.224546	low	C1
TCGA-CZ-5988	0.380602	low	C2
TCGA-CJ-6031	0.317416	low	C1
TCGA-BP-4353	0.350536	low	C2
TCGA-AK-3453	1.24478	high	C1
TCGA-DV-5569	1.29996	high	C1
TCGA-B4-5834	0.220528	low	C1
TCGA-B8-5165	0.248747	low	C1
TCGA-B0-4841	1.01076	high	C1
TCGA-BP-4174	3.84718	high	C1
TCGA-AK-3434	0.630548	low	C1
TCGA-AK-3455	0.910702	low	C1
TCGA-B0-4700	1.75405	high	C2
TCGA-BP-4973	0.980614	high	C1
TCGA-B4-5836	0.376017	low	C1
TCGA-BP-4989	4.18613	high	C2
TCGA-CJ-4893	0.589638	low	C1
TCGA-B0-5108	3.95506	high	C1
TCGA-CZ-5984	0.809074	low	C2
TCGA-CZ-5985	0.583199	low	C2
TCGA-BP-4991	0.355395	low	C1
TCGA-CJ-4908	0.796141	low	C1
TCGA-CZ-5469	6.48578	high	C2
TCGA-BP-4758	0.389188	low	C1
TCGA-B8-5552	0.278864	low	C1
TCGA-B0-5402	0.286051	low	C1
TCGA-B0-4821	2.39469	high	C2
TCGA-CZ-4866	1.92519	high	C1
TCGA-AK-3440	1.32409	high	C1
TCGA-CZ-4858	7.30071	high	C1
TCGA-B2-4102	0.457089	low	C1
TCGA-B0-5690	0.341947	low	C1
TCGA-BP-5181	0.160337	low	C1
TCGA-CZ-5465	0.675656	low	C1
TCGA-A3-3328	1.97714	high	C1
TCGA-B0-5712	0.305937	low	C1
TCGA-B2-5633	1.06751	high	C1
TCGA-BP-4995	0.409227	low	C1
TCGA-BP-5169	1.06636	high	C2
TCGA-CZ-5454	0.356866	low	C1
TCGA-CZ-5463	0.173053	low	C1
TCGA-BP-5185	0.847376	low	C1
TCGA-BP-4327	1.1607	high	C1
TCGA-B8-5546	0.967841	high	C1
TCGA-CW-6088	0.30016	low	C1
TCGA-CZ-5470	0.692931	low	C1
TCGA-BP-4759	0.399445	low	C1
TCGA-BP-5196	7.66267	high	C2
TCGA-BP-5007	0.700246	low	C1
TCGA-B0-5699	0.362247	low	C1
TCGA-BP-4960	5.43631	high	C1
TCGA-CJ-4641	1.32619	high	C1
TCGA-CZ-4860	12.7861	high	C2
TCGA-A3-3359	0.89348	low	C1
TCGA-A3-3307	0.562982	low	C1
TCGA-BP-4351	3.01529	high	C1
TCGA-CJ-4640	0.580113	low	C1
TCGA-BP-4777	1.20855	high	C1
TCGA-B0-4945	1.14025	high	C1
TCGA-BP-5168	0.280881	low	C1
TCGA-CZ-5460	2.28918	high	C1
TCGA-AK-3465	0.878556	low	C1
TCGA-BP-4807	0.224559	low	C1
TCGA-B0-4824	1.43878	high	C1
TCGA-A3-3378	2.61023	high	C1
TCGA-CJ-6028	0.776783	low	C2
TCGA-B8-4620	3.11457	high	C1
TCGA-BP-4976	0.162257	low	C1
TCGA-CZ-5462	4.63012	high	C2
TCGA-B0-4836	4.05251	high	C2
TCGA-BP-5009	0.553235	low	C1
TCGA-BP-4804	1.54498	high	C2
TCGA-BP-5183	0.699622	low	C1
TCGA-CJ-4902	0.568921	low	C1
TCGA-A3-3329	0.850527	low	C1
TCGA-DV-5565	0.912071	low	C1
TCGA-BP-4335	2.07963	high	C1
TCGA-BP-4982	0.372008	low	C1
TCGA-CZ-5458	0.786679	low	C1
TCGA-AK-3443	0.895833	low	C1
TCGA-A3-3306	0.788642	low	C1
TCGA-CW-6093	0.171228	low	C1
TCGA-B0-4819	4.73797	high	C2
TCGA-B0-5120	0.511576	low	C1
TCGA-BP-4766	0.632249	low	C1
TCGA-BP-4962	0.481276	low	C2
TCGA-BP-5000	1.35774	high	C2
TCGA-B0-5095	1.80969	high	C2
TCGA-A3-3370	0.588593	low	C1
TCGA-CJ-4901	1.51262	high	C1
TCGA-B0-5080	1.54494	high	C2
TCGA-BP-4965	0.292105	low	C1
TCGA-B0-4822	2.51277	high	C2
TCGA-CZ-5459	0.898906	low	C1
TCGA-BP-4334	1.76671	high	C1
TCGA-A3-3324	0.678526	low	C1
TCGA-AK-3450	3.85988	high	C1
TCGA-CJ-5686	0.53015	low	C1
TCGA-CJ-4869	0.575215	low	C2
TCGA-A3-3349	0.413094	low	C1
TCGA-B0-5694	0.491468	low	C2
TCGA-B2-4099	1.02314	high	C1
TCGA-BP-4158	1.006	high	C1
TCGA-A3-3319	2.98312	high	C2
TCGA-CJ-4923	7.2007	high	C2
TCGA-CJ-4918	1.0234	high	C1
TCGA-B0-4706	1.30583	high	C1
TCGA-CW-5581	0.495369	low	C1
TCGA-BP-4761	1.94483	high	C2
TCGA-AK-3454	2.15256	high	C2
TCGA-BP-4771	3.20227	high	C2
TCGA-AK-3431	0.704696	low	C1
TCGA-BP-4803	0.387908	low	C1
TCGA-CZ-5461	0.975327	high	C2
TCGA-BP-4331	0.828463	low	C1
TCGA-B0-5706	3.65826	high	C1
TCGA-B0-5098	5.83287	high	C1
TCGA-CJ-4890	1.12029	high	C2
TCGA-CJ-4884	1.55277	high	C2
TCGA-B0-5700	0.567224	low	C1
TCGA-A3-3320	0.330603	low	C1
TCGA-BP-4344	0.488605	low	C1
TCGA-B2-4098	1.64975	high	C1
TCGA-B4-5378	0.313035	low	C1
TCGA-CZ-5466	1.15753	high	C2
TCGA-B0-4811	1.36141	high	C1
TCGA-BP-4998	0.639038	low	C1
TCGA-CJ-5680	0.600365	low	C2
TCGA-B8-4619	1.0733	high	C1
TCGA-CW-5588	1.10051	high	C2
TCGA-BP-4781	0.810874	low	C2
TCGA-CJ-4875	0.67727	low	C1
TCGA-B0-4847	1.52822	high	C1
TCGA-B0-5711	0.137866	low	C1
TCGA-CJ-4642	1.58121	high	C1
TCGA-A3-3325	0.688843	low	C1
TCGA-B8-5549	0.29515	low	C2
TCGA-B0-4849	1.36892	high	C1
TCGA-B8-4153	0.688125	low	C1
TCGA-CZ-5982	0.442131	low	C1
TCGA-BP-4774	0.923775	low	C1
TCGA-A3-3331	0.71962	low	C1
TCGA-BP-4992	6.52848	high	C1
TCGA-B0-4834	0.482292	low	C1
TCGA-B0-5117	0.783697	low	C1
TCGA-B8-4622	1.05441	high	C2
TCGA-BP-5008	0.644678	low	C1
TCGA-BP-4164	1.12787	high	C1
TCGA-CW-6087	4.88222	high	C1
TCGA-BP-5180	0.991176	high	C2
TCGA-DV-5573	0.983637	high	C1
TCGA-B0-5713	0.136488	low	C1
TCGA-B8-4146	0.140453	low	C1
TCGA-CJ-4891	16.9435	high	C2
TCGA-CJ-5677	2.34701	high	C2
TCGA-B8-5163	3.29693	high	C2
TCGA-B0-5092	2.67766	high	C2
TCGA-CZ-4857	1.58051	high	C2
TCGA-BP-5001	1.58906	high	C1
TCGA-B0-4693	1.13023	high	C1
TCGA-BP-4964	0.668198	low	C1
TCGA-BP-4769	0.903623	low	C1
TCGA-BP-4797	1.51026	high	C1
TCGA-CJ-4876	2.13397	high	C1
TCGA-BP-4971	2.25693	high	C1
TCGA-BP-4163	1.12174	high	C2
TCGA-B0-5106	0.823548	low	C1
TCGA-BP-4332	0.220568	low	C1
TCGA-CZ-5452	1.99259	high	C2
TCGA-B0-5110	0.290355	low	C1
TCGA-BP-4349	1.20525	high	C1
TCGA-B2-A4SR	0.363619	low	C1
TCGA-AK-3451	0.815492	low	C2
TCGA-BP-4176	2.47072	high	C2
TCGA-BP-4790	0.612754	low	C1
TCGA-CJ-5683	0.941772	high	C1
TCGA-DV-5566	0.578293	low	C1
TCGA-BP-4985	2.93167	high	C1
TCGA-B8-5545	0.342244	low	C1
TCGA-B0-4688	3.74504	high	C2
TCGA-BP-4352	29.6061	high	C2
TCGA-B0-5077	2.25546	high	C2
TCGA-B0-4843	10.3755	high	C1
TCGA-CW-5585	0.119984	low	C1
TCGA-CJ-4638	1.43594	high	C2
TCGA-B2-3923	0.844818	low	C1
TCGA-AK-3461	1.34076	high	C1
TCGA-A3-3311	1.16548	high	C2
TCGA-B0-4696	2.52465	high	C1
TCGA-A3-3326	0.73864	low	C1
TCGA-CZ-4854	1.26381	high	C2
TCGA-BP-5170	0.19515	low	C1
TCGA-B0-5691	0.846617	low	C1
TCGA-CZ-4865	0.686515	low	C2
TCGA-CJ-5676	1.09241	high	C2
TCGA-B0-4814	2.04226	high	C1
TCGA-B0-4710	1.03288	high	C1
TCGA-B0-5113	0.550334	low	C1
TCGA-CJ-6027	2.03268	high	C2
TCGA-B0-5115	0.716882	low	C1
TCGA-BP-4338	1.83944	high	C2
TCGA-A3-3357	1.37585	high	C1
TCGA-CW-6090	0.576799	low	C1
TCGA-BP-4346	1.56945	high	C1
TCGA-BP-4983	6.39162	high	C2
TCGA-B0-5400	9.15983	high	C2
TCGA-A3-3367	0.868964	low	C1
TCGA-CJ-6030	1.123	high	C1
TCGA-B0-5107	8.60999	high	C2
TCGA-CZ-5464	0.564595	low	C1
TCGA-BP-4329	1.82933	high	C1
TCGA-BP-4993	0.589607	low	C1
TCGA-BP-5178	0.931555	low	C2
TCGA-CW-5583	0.138373	low	C1
TCGA-B2-5639	1.14247	high	C2
TCGA-CW-5587	0.652358	low	C1
TCGA-B0-5083	0.825562	low	C1
TCGA-B0-4852	0.922635	low	C1
TCGA-B8-5553	0.368705	low	C1
TCGA-CJ-4634	0.326998	low	C1
TCGA-BP-4994	0.444419	low	C1
TCGA-BP-4170	0.601502	low	C1
TCGA-A3-3358	1.33896	high	C2
TCGA-B0-5094	2.47843	high	C2
TCGA-BP-4341	1.12966	high	C1
TCGA-B8-4154	0.509921	low	C1
TCGA-A3-3317	0.912394	low	C2
TCGA-CJ-4644	1.55587	high	C1
TCGA-CJ-4899	0.203534	low	C1
TCGA-B0-4691	2.00356	high	C2
TCGA-CZ-5451	0.286485	low	C1
TCGA-BP-4756	2.43834	high	C1
TCGA-AK-3428	0.951782	high	C1
TCGA-BP-4801	0.278097	low	C1
TCGA-CJ-6032	0.957012	high	C1
TCGA-B0-5710	0.210372	low	C1
TCGA-AK-3445	3.24596	high	C2
TCGA-BP-4970	0.520725	low	C1
TCGA-BP-5173	0.66289	low	C1
TCGA-BP-4981	1.2283	high	C1
TCGA-CJ-5675	0.486224	low	C1
TCGA-B0-4845	1.28182	high	C1
TCGA-CJ-4894	0.625175	low	C1
TCGA-BP-4161	3.48779	high	C2
TCGA-B0-5693	0.507005	low	C1
TCGA-B8-4143	12.495	high	C2
TCGA-B0-4833	0.838472	low	C1
TCGA-BP-4799	1.4793	high	C2
TCGA-BP-4355	0.818017	low	C1
TCGA-BP-5200	0.321677	low	C1
TCGA-BP-4159	0.679816	low	C1
TCGA-CJ-4905	0.333885	low	C1
TCGA-A3-3376	0.455945	low	C1
