# Supplementary material for: T cell proliferation-related genes: Predicting prognosis, identifying the cold and hot tumors, and guiding treatment in clear cell renal cell carcinoma
Source: Front Genet. 2022 Sep 2;13:948734. doi: 10.3389/fgene.2022.948734 (PMC9478955; doi:10.3389/fgene.2022.948734)
Supplement: Supplementary file 7 [file Table4.XLSX]

## Sheet: TMEscores
TME scores of patients
ID	Stromal score	Immune score	ESTIMATE score
TCGA-CW-5584-01A-01R-1541-07	993.259	1414.76	2408.02
TCGA-BP-5195-01A-02R-1426-07	1379.14	1620.38	2999.52
TCGA-AK-3455-01A-01R-0864-07	205.736	2058.99	2264.72
TCGA-BP-4347-01A-01R-1289-07	710.158	1225.09	1935.25
TCGA-B0-5703-01A-11R-1541-07	208.476	1403.53	1612
TCGA-AK-3436-01A-02R-1325-07	395.776	1063.94	1459.72
TCGA-B0-4700-01A-02R-1541-07	1612.74	2736.87	4349.62
TCGA-BP-4973-01A-01R-1334-07	638.169	1785.22	2423.39
TCGA-B4-5836-01A-11R-1672-07	1113.64	1651.93	2765.57
TCGA-CJ-4888-01A-01R-1305-07	1314.84	3060.66	4375.5
TCGA-B0-5695-01A-11R-1541-07	619.65	961.811	1581.46
TCGA-BP-4989-01A-01R-1334-07	1221.55	3067.69	4289.24
TCGA-A3-A8OW-01A-11R-A37O-07	608.932	1324.64	1933.57
TCGA-CJ-4893-01A-01R-1305-07	1017.66	2063.5	3081.16
TCGA-B0-5108-01A-01R-1420-07	1758.02	2578.48	4336.49
TCGA-CZ-5984-01A-11R-1672-07	587.372	1787	2374.37
TCGA-CJ-4871-01A-01R-1305-07	1123.2	1405.95	2529.15
TCGA-CJ-4643-01A-02R-1325-07	1275.2	1804.55	3079.75
TCGA-A3-3382-01A-02R-1325-07	699.14	1599.14	2298.28
TCGA-DV-5574-01A-01R-1541-07	1699.81	2339.28	4039.09
TCGA-CJ-4900-01A-01R-1334-07	978.12	2634.49	3612.61
TCGA-B0-4690-01A-01R-1277-07	1351.15	2541.92	3893.07
TCGA-CZ-5985-01A-11R-1672-07	612.989	2163.06	2776.05
TCGA-BP-4991-01A-01R-1334-07	943.979	1449.92	2393.9
TCGA-CJ-4908-01A-01R-1426-07	1292.73	1529	2821.73
TCGA-B0-4714-01A-01R-1277-07	818.989	2633.76	3452.75
TCGA-BP-4972-01A-01R-1334-07	1710.8	1935.06	3645.86
TCGA-CZ-5469-01A-01R-1503-07	229.277	1022.68	1251.96
TCGA-A3-A8OV-01A-11R-A37O-07	282.785	1362.33	1645.12
TCGA-BP-4758-01A-01R-1289-07	796.415	2310.79	3107.21
TCGA-BP-4177-01A-02R-1420-07	489.656	342.584	832.241
TCGA-BP-5184-01A-01R-1426-07	1168.58	1622.63	2791.2
TCGA-AK-3456-01A-02R-1325-07	-131.663	1019.91	888.247
TCGA-CZ-5989-01A-11R-1672-07	1104.97	1712.78	2817.75
TCGA-B0-5109-01A-02R-1420-07	485.578	2125.69	2611.26
TCGA-A3-3335-01A-01R-0864-07	179.443	1130.24	1309.68
TCGA-B8-5552-01B-11R-1672-07	1592.43	1981.82	3574.24
TCGA-CZ-4861-01A-01R-1305-07	727.817	2531.11	3258.93
TCGA-B0-5402-01A-01R-1503-07	1034.56	1377.05	2411.61
TCGA-B0-4821-01A-01R-1503-07	-84.5903	1232.8	1148.21
TCGA-CZ-4866-01A-01R-1503-07	285.416	1321.19	1606.61
TCGA-CJ-4882-01A-02R-1426-07	1311.57	2575.79	3887.36
TCGA-AK-3440-01A-02R-1277-07	-983.426	-46.7413	-1030.17
TCGA-CZ-4858-01A-01R-1305-07	605.4	2191.67	2797.07
TCGA-BP-5191-01A-01R-1426-07	511.717	2867.06	3378.78
TCGA-B2-4102-01A-02R-1325-07	851.222	2089.24	2940.47
TCGA-B0-5690-01A-11R-1541-07	991.634	1674.77	2666.41
TCGA-BP-5181-01A-01R-1426-07	854.484	1321.61	2176.1
TCGA-CZ-5465-01A-01R-1503-07	466.863	892.394	1359.26
TCGA-BP-4337-01A-01R-1289-07	1177.45	1272.57	2450.03
TCGA-CJ-4886-01A-01R-1305-07	1217.17	1880.02	3097.19
TCGA-A3-3328-01A-01R-0864-07	-1232.59	-308.078	-1540.67
TCGA-B0-5712-01A-11R-1672-07	75.9572	790.17	866.127
TCGA-B2-5633-01A-01R-1541-07	1123.46	1839.66	2963.13
TCGA-B2-5633-01B-04R-A277-07	1339.69	1840.4	3180.08
TCGA-B2-5633-01A-01R-A277-07	1028.73	1801.56	2830.3
TCGA-BP-4995-01A-01R-1334-07	342.4	1178.08	1520.48
TCGA-BP-5169-01A-01R-1426-07	895.156	2451.46	3346.61
TCGA-CZ-5454-01A-01R-1503-07	898.194	2269.58	3167.77
TCGA-B0-5116-01A-02R-1420-07	642.344	574.345	1216.69
TCGA-CZ-5463-01A-01R-1503-07	442.413	1348.09	1790.5
TCGA-BP-5185-01A-01R-1426-07	435.753	1196.26	1632.02
TCGA-BP-4327-01A-01R-1289-07	571.748	1200.93	1772.67
TCGA-DV-A4W0-01A-11R-A266-07	427.877	860.816	1288.69
TCGA-B0-5705-01A-11R-1541-07	540.729	1522.7	2063.43
TCGA-B8-A7U6-01A-12R-A37O-07	929.709	1497.84	2427.55
TCGA-B8-5546-01A-01R-1541-07	-527.273	-60.398	-587.671
TCGA-CW-6088-01A-11R-1672-07	914.974	947.067	1862.04
TCGA-CZ-5470-01A-01R-1503-07	747.439	2184.12	2931.56
TCGA-BP-4759-01A-01R-1289-07	770.511	1388.21	2158.72
TCGA-BP-5196-01A-01R-1426-07	1123.7	1805.97	2929.67
TCGA-B0-4712-01A-01R-1503-07	1177.76	2127.71	3305.47
TCGA-BP-5007-01A-01R-1334-07	586.97	1534.27	2121.24
TCGA-B0-5699-01A-11R-1541-07	254.046	1521.69	1775.74
TCGA-BP-4340-01A-01R-1289-07	59.6892	758.802	818.491
TCGA-B4-5843-01A-11R-1672-07	909.328	773.007	1682.34
TCGA-A3-3316-01A-01R-0864-07	1632.87	1572.71	3205.58
TCGA-B8-A54I-01A-21R-A33J-07	721.84	2356.63	3078.47
TCGA-BP-4960-01A-01R-1334-07	1137.42	2064.49	3201.91
TCGA-CW-6097-01A-11R-1672-07	1525.66	2546.25	4071.91
TCGA-CJ-4641-01A-02R-1325-07	1179.24	2744.94	3924.18
TCGA-MM-A563-01A-11R-A266-07	1480.7	2531.8	4012.5
TCGA-CZ-4860-01A-01R-1305-07	653.992	1419.87	2073.86
TCGA-AK-3427-01A-01R-0864-07	-904.89	4.54676	-900.343
TCGA-A3-3359-01A-01R-0864-07	809.629	2015.61	2825.24
TCGA-CZ-4859-01A-02R-1426-07	122.51	721.323	843.833
TCGA-A3-3308-01A-02R-1325-07	1333.76	1377.11	2710.87
TCGA-CZ-5456-01A-01R-1503-07	889.706	1966.75	2856.46
TCGA-A3-3307-01A-01R-0864-07	690.9	1758.55	2449.45
TCGA-BP-5004-01A-01R-1334-07	819.951	1129.1	1949.05
TCGA-BP-4351-01A-01R-1289-07	638.731	1237.66	1876.39
TCGA-CJ-4640-01A-02R-1325-07	1049.8	2343.15	3392.95
TCGA-B0-4813-01A-01R-1277-07	450.251	1034.99	1485.24
TCGA-CJ-4881-01A-01R-1305-07	1191.32	2142.07	3333.39
TCGA-BP-4777-01A-01R-1289-07	1095.74	2764.9	3860.64
TCGA-B0-4945-01A-01R-1420-07	684.374	1113.03	1797.4
TCGA-BP-5168-01A-01R-1420-07	560.196	1152.38	1712.57
TCGA-AK-3460-01A-02R-1277-07	861.52	1516.32	2377.84
TCGA-B0-4828-01A-01R-1277-07	-259.777	1248.31	988.532
TCGA-CZ-5460-01A-01R-1503-07	552.224	2033.19	2585.42
TCGA-CJ-4903-01A-01R-1426-07	1003.67	1845.8	2849.48
TCGA-B0-5096-01A-01R-1420-07	1076.84	1905.8	2982.64
TCGA-AK-3465-01A-02R-1325-07	-175.5	-256.441	-431.941
TCGA-BP-4807-01A-01R-1305-07	1397.35	1507.25	2904.6
TCGA-B0-4824-01A-01R-1277-07	909.64	2282.31	3191.95
TCGA-A3-3378-01A-02R-1325-07	1016.67	2667.24	3683.9
TCGA-CJ-6028-01A-11R-1672-07	1132.42	2512.36	3644.78
TCGA-B8-4620-01A-02R-1325-07	1328.21	1855.19	3183.4
TCGA-BP-5010-01A-02R-1420-07	1413.9	1532.81	2946.71
TCGA-BP-4976-01A-01R-1334-07	634.732	912.886	1547.62
TCGA-B0-4698-01A-01R-1503-07	-203.968	2382.15	2178.18
TCGA-BP-4325-01A-02R-1289-07	562.726	1847.49	2410.21
TCGA-CZ-5462-01A-01R-1503-07	419.441	1899.95	2319.39
TCGA-AK-3447-01A-01R-1766-07	-802.759	355.928	-446.832
TCGA-B0-4836-01A-01R-1305-07	986.075	1998.29	2984.36
TCGA-B0-5692-01A-11R-1541-07	328.076	2404.72	2732.8
TCGA-B0-5102-01A-01R-1420-07	206.598	1214.24	1420.84
TCGA-B0-4823-01A-02R-1420-07	1281.31	1816.33	3097.64
TCGA-A3-A6NI-01A-11R-A33J-07	544.713	1472.96	2017.67
TCGA-BP-5009-01A-01R-1334-07	954.301	2064.17	3018.48
TCGA-B0-5698-01A-11R-1672-07	611.878	2162.17	2774.05
TCGA-A3-3343-01A-01R-0864-07	501.371	2126.23	2627.6
TCGA-3Z-A93Z-01A-11R-A37O-07	770.584	1350	2120.59
TCGA-BP-4804-01A-02R-1305-07	1488.42	2592.8	4081.22
TCGA-A3-3322-01A-02R-1325-07	855.32	1022.38	1877.7
TCGA-DV-A4VX-01A-11R-A266-07	-277.552	1174.95	897.4
TCGA-BP-5183-01A-01R-1426-07	277.848	1975.62	2253.46
TCGA-CJ-4902-01A-01R-1426-07	1458.35	2124.96	3583.31
TCGA-A3-3329-01A-01R-0864-07	714.883	1786.52	2501.4
TCGA-CJ-4874-01A-01R-1305-07	906.855	2017.98	2924.84
TCGA-BP-5190-01A-01R-1426-07	283.127	1170.11	1453.24
TCGA-DV-5565-01A-01R-1541-07	944.632	1347.45	2292.08
TCGA-BP-4335-01A-01R-1289-07	898.066	1952.6	2850.66
TCGA-BP-4982-01A-01R-1334-07	1384.22	1717.62	3101.84
TCGA-CZ-5458-01A-01R-1503-07	819.024	1766.09	2585.11
TCGA-CJ-4635-01A-02R-1305-07	954.622	2072.8	3027.42
TCGA-BP-4975-01A-01R-1334-07	1155.96	1159.42	2315.38
TCGA-CZ-4862-01A-01R-1305-07	968.739	2644.75	3613.48
TCGA-BP-4765-01A-01R-1289-07	894.734	1172.97	2067.71
TCGA-AK-3443-01A-02R-1325-07	-1285.46	-580.43	-1865.89
TCGA-EU-5904-01A-11R-1672-07	1054.29	1425.82	2480.11
TCGA-A3-3306-01A-01R-0864-07	186.418	1362.24	1548.66
TCGA-B0-4818-01A-01R-1503-07	672.952	1905	2577.95
TCGA-CW-6093-01A-11R-1672-07	845.501	1136.53	1982.03
TCGA-B0-4819-01A-01R-1277-07	1390	3246.95	4636.95
TCGA-B0-4844-01A-01R-1277-07	323.129	1437.31	1760.44
TCGA-B0-5120-01A-01R-1420-07	1393.6	1592.3	2985.9
TCGA-BP-4766-01A-01R-1289-07	657.772	1239.28	1897.05
TCGA-BP-4962-01A-01R-1334-07	1543.47	2220.82	3764.28
TCGA-BP-5000-01A-01R-1334-07	1124.85	2003.23	3128.08
TCGA-B0-4827-01A-02R-1420-07	1446.87	2045.68	3492.55
TCGA-MM-A84U-01A-11R-A37O-07	1022.25	1694.43	2716.68
TCGA-B0-5095-01A-01R-1420-07	1579.59	1628.92	3208.51
TCGA-B8-A54K-01A-11R-A33J-07	-252.011	-55.73	-307.741
TCGA-CJ-4872-01A-01R-1305-07	1494.26	2082.54	3576.81
TCGA-B0-4816-01A-01R-1503-07	1115.95	2278.72	3394.67
TCGA-DV-5576-01A-01R-1541-07	61.9551	-141.456	-79.501
TCGA-A3-3370-01A-02R-1420-07	1198.15	2131.04	3329.19
TCGA-MM-A564-01A-11R-A266-07	619.505	1283.15	1902.66
TCGA-G6-A8L7-01A-11R-A37O-07	-34.6148	1167.45	1132.84
TCGA-CJ-4901-01A-01R-1426-07	1153.67	2983.72	4137.39
TCGA-BP-5192-01A-01R-1426-07	268.534	503.018	771.552
TCGA-B0-5080-01A-01R-1503-07	1582.56	1956	3538.56
TCGA-G6-A8L8-01A-21R-A37O-07	-128.727	767.194	638.467
TCGA-AK-3433-01A-02R-1277-07	-669.859	-12.2401	-682.099
TCGA-BP-4965-01A-01R-1334-07	968.088	1271.44	2239.53
TCGA-CJ-4897-01A-03R-1426-07	849.584	1094.64	1944.23
TCGA-BP-4343-01A-02R-1289-07	1799.59	2320.75	4120.33
TCGA-A3-A8OX-01A-11R-A37O-07	1184.47	1890.48	3074.95
TCGA-B0-4822-01A-01R-1277-07	1094.47	1857.65	2952.12
TCGA-CZ-5459-01A-01R-1503-07	585.548	1483.32	2068.86
TCGA-BP-4334-01A-01R-1289-07	-684.287	270.934	-413.354
TCGA-A3-3324-01A-02R-1325-07	784.977	1741.9	2526.88
TCGA-AK-3450-01A-02R-1277-07	389.481	1041.31	1430.8
TCGA-A3-A6NN-01A-12R-A33J-07	994.505	1752.11	2746.62
TCGA-B8-5551-01A-01R-1541-07	1085.69	3131.52	4217.21
TCGA-CJ-5686-01A-11R-1672-07	950.578	2030.1	2980.68
TCGA-CJ-4869-01A-02R-1426-07	875.381	2761.37	3636.75
TCGA-B8-A54J-01A-11R-A33J-07	771.569	1683.9	2455.47
TCGA-A3-3349-01A-01R-1188-07	1453.74	1534.67	2988.41
TCGA-B0-4848-01A-01R-1277-07	1139.36	1953.58	3092.94
TCGA-B0-5694-01A-11R-1541-07	901.886	1512.98	2414.87
TCGA-DV-5575-01A-01R-1541-07	1055.01	1679.88	2734.89
TCGA-DV-5568-01A-01R-1541-07	1080.23	1801.36	2881.59
TCGA-B8-4148-01A-02R-1325-07	685.633	2452.67	3138.3
TCGA-B2-4099-01A-02R-1188-07	683.378	2153.55	2836.93
TCGA-B0-4697-01A-01R-1277-07	1162.32	3106.02	4268.34
TCGA-BP-4967-01A-01R-1334-07	485.731	1055.51	1541.24
TCGA-AK-3425-01A-02R-1277-07	1342.84	2390.03	3732.87
TCGA-B4-5835-01A-11R-1672-07	-56.2929	1238.23	1181.94
TCGA-BP-4158-01A-02R-1289-07	657.957	1184.82	1842.77
TCGA-B0-5696-01A-11R-1541-07	639.958	1074.4	1714.36
TCGA-BP-4968-01A-01R-1334-07	792.009	2016.93	2808.93
TCGA-A3-3319-01A-02R-1325-07	170.608	1636.12	1806.73
TCGA-CJ-4923-01A-01R-1426-07	1203.99	2341.39	3545.38
TCGA-BP-5175-01A-01R-1426-07	608.481	1683.31	2291.79
TCGA-CJ-4918-01A-01R-1426-07	1745.67	1940.21	3685.87
TCGA-A3-3373-01A-02R-1420-07	985.249	1298.45	2283.7
TCGA-B0-4706-01A-01R-1503-07	378.822	1249.61	1628.44
TCGA-CW-5581-01A-02R-1541-07	395.758	1106.79	1502.55
TCGA-BP-4761-01A-01R-1289-07	-62.0441	1506.55	1444.51
TCGA-G6-A8L6-01A-11R-A37O-07	570.915	1949.36	2520.28
TCGA-BP-4762-01A-02R-1289-07	1690.22	1931.65	3621.87
TCGA-AK-3454-01A-02R-1277-07	1129.6	1727.27	2856.87
TCGA-CJ-5681-01A-11R-1541-07	-169.477	352.981	183.504
TCGA-BP-4771-01A-01R-1289-07	1253.26	3171.88	4425.14
TCGA-BP-5182-01A-01R-1426-07	1810.78	2422.82	4233.61
TCGA-BP-5186-01A-01R-1426-07	816.054	1121.82	1937.88
TCGA-B0-4837-01A-01R-1305-07	1018.96	1304.48	2323.44
TCGA-B8-A54H-01A-11R-A33J-07	611.849	1515.53	2127.38
TCGA-A3-3347-01A-02R-1325-07	1741.83	2417.52	4159.35
TCGA-AK-3431-01A-02R-1277-07	1509.66	1584.96	3094.62
TCGA-BP-4803-01A-01R-1305-07	1014.42	1346.26	2360.68
TCGA-CZ-5461-01A-01R-1503-07	1206.82	1775.41	2982.23
TCGA-CJ-4907-01A-01R-1426-07	1301.35	1330.63	2631.99
TCGA-BP-4331-01A-01R-1289-07	878.558	1942.36	2820.92
TCGA-BP-4969-01A-01R-1334-07	240.621	410.671	651.292
TCGA-B0-5706-01A-11R-1541-07	862.496	2353.43	3215.93
TCGA-B0-5098-01A-01R-1420-07	-1283.74	-617.203	-1900.94
TCGA-BP-4165-01A-02R-1289-07	699.642	1728.59	2428.23
TCGA-BP-4166-01A-02R-1289-07	1232.05	1652.96	2885.01
TCGA-B0-4810-01A-01R-1503-07	1239.81	2273.07	3512.88
TCGA-CJ-4639-01A-02R-1325-07	747.744	1908.18	2655.92
TCGA-BP-4169-01A-02R-1289-07	1675.1	2364.09	4039.19
TCGA-G6-A5PC-01A-11R-A33J-07	47.9722	1626.8	1674.77
TCGA-CJ-5679-01A-11R-1541-07	513.518	587.453	1100.97
TCGA-B2-3924-01A-02R-A277-07	825.554	2481.61	3307.16
TCGA-CJ-4890-01A-01R-1305-07	2049.14	3121.03	5170.17
TCGA-B0-5081-01A-01R-1334-07	1412.13	3011.48	4423.61
TCGA-A3-3383-01A-02R-1325-07	554.927	2152.15	2707.08
TCGA-CJ-4884-01A-01R-1305-07	817.065	2203.85	3020.91
TCGA-B0-5700-01A-11R-1541-07	512.906	1331.98	1844.89
TCGA-A3-3320-01A-02R-1325-07	665.815	1269.26	1935.07
TCGA-BP-4344-01A-01R-1289-07	1365.09	1563.06	2928.15
TCGA-B2-4098-01A-02R-1325-07	177.618	1732.45	1910.07
TCGA-B4-5378-01A-01R-1503-07	493.739	651.36	1145.1
TCGA-CZ-5466-01A-01R-1503-07	945.381	2377	3322.38
TCGA-B0-4811-01A-01R-1503-07	464.617	1170.05	1634.67
TCGA-CZ-5453-01A-01R-1503-07	367.367	497.557	864.924
TCGA-BP-4998-01A-01R-1334-07	1515.45	2169.15	3684.6
TCGA-BP-5194-01A-02R-1426-07	1027.9	1500.56	2528.45
TCGA-B8-A54E-01A-11R-A266-07	-469.771	561.404	91.6322
TCGA-CJ-5680-01A-11R-1541-07	576.179	1060.7	1636.88
TCGA-B8-4619-01A-02R-1325-07	-86.3666	167.158	80.7917
TCGA-B0-4718-01A-01R-1277-07	622.574	1589.72	2212.29
TCGA-CW-5588-01A-01R-1541-07	1464.07	1815.82	3279.89
TCGA-B4-5832-01A-11R-1672-07	1237.68	1399.99	2637.67
TCGA-CJ-4878-01A-01R-1305-07	346.23	836.966	1183.2
TCGA-CZ-4864-01A-01R-1503-07	823.246	2497.33	3320.57
TCGA-BP-4326-01A-01R-1289-07	948.338	1283	2231.33
TCGA-CJ-4637-01A-02R-1325-07	1228.78	3140.92	4369.7
TCGA-BP-4781-01A-01R-1305-07	996.09	1367.58	2363.67
TCGA-CJ-4875-01A-01R-1305-07	453.553	1980.77	2434.32
TCGA-CJ-5678-01A-11R-1541-07	607.759	2557.76	3165.52
TCGA-B0-4847-01A-01R-1277-07	220.024	2667.89	2887.92
TCGA-CZ-4853-01A-01R-1426-07	178.969	1237.46	1416.43
TCGA-CZ-5468-01A-01R-1503-07	684.535	1555.23	2239.77
TCGA-CZ-5986-01A-11R-1672-07	578.277	1145.12	1723.4
TCGA-B0-5711-01A-11R-1672-07	945.442	1644.05	2589.49
TCGA-BP-4345-01A-01R-1289-07	1969.11	2196.61	4165.72
TCGA-A3-3346-01A-01R-1766-07	177.955	2079.94	2257.9
TCGA-BP-4789-01A-01R-1305-07	1071.69	906.712	1978.41
TCGA-CJ-4642-01B-01R-1305-07	881.36	852.006	1733.37
TCGA-A3-3325-01A-01R-0864-07	1059.79	1589.49	2649.27
TCGA-B8-5549-01A-01R-1541-07	779.545	1654.22	2433.76
TCGA-A3-A6NJ-01A-12R-A33J-07	757.847	2329.91	3087.76
TCGA-B0-5100-01A-01R-1420-07	956.714	782.654	1739.37
TCGA-B0-4849-01A-01R-1277-07	687.321	1643.82	2331.14
TCGA-CJ-5684-01A-11R-1541-07	812.974	1698.51	2511.49
TCGA-B8-4153-01B-11R-1672-07	428.63	1217.71	1646.34
TCGA-A3-3387-01A-01R-1541-07	1361.35	1939.48	3300.83
TCGA-CZ-5982-01A-11R-1672-07	570.607	843.508	1414.12
TCGA-BP-4774-01A-01R-1289-07	688.128	1224.86	1912.99
TCGA-A3-3331-01A-02R-1325-07	954.046	1735	2689.05
TCGA-BP-4992-01A-01R-1334-07	169.61	2637.62	2807.23
TCGA-BP-4798-01A-01R-1305-07	1461.94	3102.44	4564.38
TCGA-B2-5641-01A-01R-1541-07	918.401	2453.4	3371.8
TCGA-CJ-4912-01A-01R-1426-07	272.61	1206.41	1479.02
TCGA-B4-5844-01A-11R-1672-07	805.944	1085.04	1890.99
TCGA-B8-5159-01A-01R-1420-07	652.833	1404.26	2057.09
TCGA-DV-5567-01A-01R-1541-07	72.9899	119.416	192.405
TCGA-B0-4834-01A-01R-1305-07	-447.022	-334.094	-781.116
TCGA-B0-5117-01A-01R-1420-07	-281.724	-159.094	-440.818
TCGA-BP-4987-01A-01R-1334-07	853.39	1494.19	2347.58
TCGA-AK-3429-01A-02R-1325-07	630.065	2320.1	2950.16
TCGA-B8-4622-01A-02R-1277-07	911.237	2026.53	2937.77
TCGA-BP-5008-01A-01R-1334-07	1324.08	2050.04	3374.12
TCGA-BP-5006-01A-01R-1334-07	729.763	1412.82	2142.59
TCGA-BP-4776-01A-01R-1289-07	717.01	1538.54	2255.55
TCGA-A3-A8CQ-01A-11R-A37O-07	836.786	1079.95	1916.74
TCGA-BP-4164-01A-02R-1325-07	153.883	886.321	1040.2
TCGA-B0-5709-01A-11R-1541-07	1749.7	2619.42	4369.12
TCGA-CW-6087-01A-11R-1672-07	980.942	3220.59	4201.54
TCGA-AK-3426-01A-02R-1325-07	1269.29	3318.14	4587.43
TCGA-BP-5180-01A-01R-1426-07	126.556	1953.79	2080.35
TCGA-DV-5573-01A-01R-1541-07	857.761	2375.4	3233.16
TCGA-A3-3362-01A-02R-1325-07	995.347	1141.3	2136.65
TCGA-B0-5713-01A-11R-1672-07	650.612	1418.33	2068.94
TCGA-B8-4146-01B-11R-1672-07	747.416	1591.14	2338.56
TCGA-BP-4977-01A-01R-1334-07	627.2	1546.93	2174.13
TCGA-BP-4986-01A-01R-1334-07	1423.39	1750.56	3173.94
TCGA-B4-5377-01A-01R-1503-07	678.433	1575.51	2253.95
TCGA-CJ-4891-01A-01R-1305-07	919.214	2154.13	3073.34
TCGA-BP-4961-01A-01R-1334-07	1018.65	1111.62	2130.27
TCGA-CJ-5677-01A-11R-1541-07	1516.84	1866.4	3383.25
TCGA-BP-5199-01A-01R-1426-07	1419.28	2561.88	3981.16
TCGA-6D-AA2E-01A-11R-A37O-07	186.197	817.748	1003.95
TCGA-B0-4703-01A-01R-1277-07	1669.78	2039.77	3709.55
TCGA-B8-5162-01A-01R-1420-07	1862.86	3087.17	4950.02
TCGA-B8-5163-01A-01R-1420-07	1922.87	2589.2	4512.06
TCGA-B0-5092-01A-01R-1420-07	829.066	2745.62	3574.69
TCGA-CZ-4857-01A-01R-1305-07	966.604	1766.79	2733.39
TCGA-BP-5001-01A-01R-1334-07	342.244	1477.86	1820.1
TCGA-B0-4693-01A-01R-1277-07	503.183	2038.49	2541.67
TCGA-BP-4964-01A-01R-1334-07	808.749	1633.44	2442.19
TCGA-BP-4769-01A-01R-1289-07	864.586	195.746	1060.33
TCGA-BP-4797-01A-01R-1305-07	1163.88	1970.72	3134.6
TCGA-T7-A92I-01A-11R-A37O-07	-468.867	667.468	198.601
TCGA-CJ-4876-01A-01R-1305-07	-80.6057	1088.9	1008.29
TCGA-BP-4763-01A-01R-1289-07	1078.36	1200.05	2278.41
TCGA-BP-4971-01A-01R-1334-07	1456.57	2416.92	3873.49
TCGA-BP-4167-01A-02R-1325-07	1867.25	2822.26	4689.51
TCGA-BP-4163-01A-02R-1325-07	949.703	1756.64	2706.35
TCGA-B0-5106-01A-01R-1420-07	980.01	2128.46	3108.47
TCGA-B8-5158-01A-01R-1420-07	759.536	1983.51	2743.04
TCGA-BP-4332-01A-01R-1289-07	812.361	1171.46	1983.82
TCGA-B0-5084-01A-01R-1334-07	-231.247	883.662	652.415
TCGA-CZ-5452-01A-01R-1503-07	511.351	2737.62	3248.97
TCGA-B8-A54G-01A-11R-A266-07	375.039	3031.98	3407.02
TCGA-CJ-4904-01A-02R-1426-07	969.626	1581.57	2551.2
TCGA-A3-3351-01A-02R-1325-07	951.094	2495.04	3446.14
TCGA-B2-5636-01A-02R-1541-07	936.59	1003.91	1940.5
TCGA-B0-5110-01A-01R-1420-07	1149.34	1368.37	2517.71
TCGA-CZ-5987-01A-11R-1672-07	312.655	1859.78	2172.43
TCGA-B0-5399-01A-01R-1503-07	979.074	1843.71	2822.79
TCGA-BP-4349-01A-01R-1289-07	724.105	1216.44	1940.55
TCGA-B2-A4SR-01A-11R-A266-07	764.612	1568.86	2333.47
TCGA-CJ-4889-01A-01R-1305-07	1803.39	2398.58	4201.97
TCGA-CZ-4856-01A-02R-1426-07	951.82	1789.93	2741.75
TCGA-AK-3451-01A-02R-1188-07	654.468	1807.2	2461.67
TCGA-B0-5104-01A-01R-1420-07	439.198	1212.05	1651.25
TCGA-BP-4330-01A-01R-1289-07	1086.52	2555.57	3642.1
TCGA-B0-5119-01A-02R-1420-07	782.184	1300.74	2082.92
TCGA-B0-4815-01A-01R-1503-07	989.266	2899.86	3889.13
TCGA-BP-4176-01A-02R-1289-07	1305.92	2345.31	3651.23
TCGA-BP-4790-01A-01R-1305-07	1462.4	2151.73	3614.12
TCGA-DV-A4VZ-01A-11R-A266-07	-271.162	77.927	-193.235
TCGA-CJ-5683-01A-11R-1541-07	607.467	1107.49	1714.95
TCGA-DV-5566-01A-01R-1541-07	512.312	1044.79	1557.1
TCGA-B8-5164-01A-01R-1420-07	863.66	2836.14	3699.8
TCGA-B0-5099-01A-01R-1420-07	38.6267	78.4503	117.077
TCGA-BP-4985-01A-01R-1334-07	904.447	1494.74	2399.19
TCGA-BP-4795-01A-02R-1420-07	1498.67	1664.89	3163.56
TCGA-B8-5545-01A-01R-1672-07	1589.29	1804.48	3393.76
TCGA-GK-A6C7-01A-11R-A33J-07	727.092	1344.33	2071.42
TCGA-CJ-4885-01A-01R-1305-07	468.297	972.986	1441.28
TCGA-B0-4688-01A-01R-1277-07	311.972	1198.24	1510.21
TCGA-B0-5088-01A-01R-1334-07	1221.29	2113.78	3335.07
TCGA-BP-4162-01A-02R-1325-07	777.835	2278.23	3056.07
TCGA-BP-5174-01A-01R-1426-07	420.346	1134.43	1554.77
TCGA-BP-4352-01A-01R-1289-07	-413.77	323.384	-90.3854
TCGA-B0-5097-01A-01R-1420-07	1782.68	1973.03	3755.7
TCGA-B0-5077-01A-01R-1334-07	483.04	1445.97	1929.01
TCGA-B0-4843-01A-01R-1277-07	1113.09	1389.31	2502.4
TCGA-CW-5585-01A-01R-1541-07	363.328	543.989	907.317
TCGA-CJ-4638-01A-02R-1325-07	-99.3675	753.284	653.917
TCGA-B2-3923-01B-10R-A277-07	455.501	-93.3235	362.178
TCGA-B2-3923-01A-02R-1325-07	-532.501	118.615	-413.886
TCGA-B2-3923-01A-02R-A277-07	-480.665	24.7024	-455.963
TCGA-AK-3461-01A-02R-1277-07	881.347	1537.39	2418.73
TCGA-B0-5707-01A-11R-1541-07	-108.36	817.535	709.175
TCGA-A3-3374-01A-02R-1325-07	294.803	1952.48	2247.28
TCGA-A3-3313-01A-02R-1325-07	29.5223	269.512	299.034
TCGA-A3-3311-01A-02R-1325-07	1048.57	1802.35	2850.92
TCGA-A3-3372-01A-02R-1325-07	891.116	1641.76	2532.88
TCGA-B0-4694-01A-01R-1277-07	1391.14	2619.16	4010.3
TCGA-B0-4696-01A-01R-1277-07	227.606	184.338	411.944
TCGA-A3-3365-01A-01R-0864-07	1191.34	1542.89	2734.24
TCGA-B0-4842-01A-02R-1420-07	756.556	2321.37	3077.93
TCGA-BP-5189-01A-02R-1426-07	1261.46	1872.4	3133.86
TCGA-A3-3352-01A-01R-0864-07	629.827	1693.54	2323.37
TCGA-CJ-4868-01A-01R-1305-07	1670.49	2417.49	4087.98
TCGA-EU-5907-01A-11R-1672-07	422.294	624.266	1046.56
TCGA-CJ-4636-01A-02R-1325-07	1397.91	2406.82	3804.73
TCGA-A3-3326-01A-01R-0864-07	662.433	2394.18	3056.61
TCGA-CZ-4854-01A-01R-1305-07	640.24	1363.22	2003.46
TCGA-BP-5170-01A-01R-1426-07	1346.6	1591.69	2938.28
TCGA-B0-5691-01A-11R-1541-07	1348.73	1443.25	2791.98
TCGA-CZ-4865-01A-02R-1503-07	1235.65	1926.82	3162.47
TCGA-B0-5812-01A-11R-1672-07	1288.25	1623.32	2911.56
TCGA-CJ-5676-01A-11R-1541-07	1299.92	2062.58	3362.5
TCGA-B0-4814-01A-01R-1277-07	649.591	989.415	1639.01
TCGA-B0-4839-01A-01R-1305-07	982.145	1987.16	2969.3
TCGA-B2-3924-01A-02R-1325-07	861.234	2699.07	3560.3
TCGA-B2-3924-01B-03R-A277-07	832.7	1725.86	2558.56
TCGA-B0-4710-01A-01R-1503-07	809.035	1471.91	2280.94
TCGA-B0-5113-01A-01R-1420-07	981.611	1742.83	2724.44
TCGA-CJ-6027-01A-11R-1672-07	555.05	2572.56	3127.61
TCGA-EU-5905-01A-11R-1672-07	1066.49	1300.62	2367.11
TCGA-CJ-4916-01A-01R-1426-07	945.805	2810.89	3756.7
TCGA-BP-4173-01A-02R-1289-07	1527.1	3328.9	4856
TCGA-B0-5075-01A-01R-1334-07	440.346	2211.34	2651.69
TCGA-B0-5115-01A-01R-1420-07	986.577	1546.25	2532.83
TCGA-BP-4338-01A-01R-1289-07	121.088	1465.85	1586.94
TCGA-CJ-5682-01A-11R-1541-07	1243.94	1380.36	2624.3
TCGA-A3-3385-01A-02R-1420-07	29.8985	483.361	513.26
TCGA-BP-4760-01A-02R-1420-07	589.494	627.855	1217.35
TCGA-B0-4707-01A-01R-1277-07	182.661	903.841	1086.5
TCGA-A3-3357-01A-02R-1420-07	392.526	1886.25	2278.78
TCGA-CW-6090-01A-11R-1672-07	1371.54	2169.34	3540.88
TCGA-BP-4959-01A-01R-1334-07	931.184	1923.28	2854.46
TCGA-BP-4787-01A-01R-1305-07	1657.92	2098.29	3756.22
TCGA-CJ-6033-01A-11R-1672-07	998.935	1483.13	2482.06
TCGA-A3-A6NL-01A-11R-A33J-07	1015.56	1946.26	2961.82
TCGA-CJ-4873-01A-01R-1305-07	1026.54	2691.03	3717.57
TCGA-B8-A54F-01A-11R-A266-07	1020.61	1569.34	2589.95
TCGA-BP-5201-01A-01R-1426-07	369.84	2042.49	2412.33
TCGA-BP-4346-01A-01R-1289-07	944.665	2892.26	3836.93
TCGA-CW-5589-01A-01R-1541-07	1033.87	1607.54	2641.41
TCGA-B8-5550-01A-01R-1541-07	1587.94	1518.78	3106.73
TCGA-B2-5635-01A-01R-1541-07	810.232	2209.32	3019.55
TCGA-B2-5635-01B-04R-A277-07	936.551	2061.65	2998.2
TCGA-B2-5635-01A-01R-A277-07	792.659	1960	2752.66
TCGA-BP-4983-01A-01R-1334-07	759.995	2732.21	3492.2
TCGA-B0-5085-01A-01R-1334-07	245.704	1233.66	1479.36
TCGA-B0-5400-01A-01R-1503-07	978.507	1981.73	2960.23
TCGA-BP-4784-01A-01R-1305-07	809.874	768.764	1578.64
TCGA-A3-3363-01A-01R-0864-07	-56.3388	1098.04	1041.7
TCGA-B8-4621-01A-01R-1503-07	-83.8484	1420.67	1336.82
TCGA-A3-3367-01A-02R-1420-07	657.124	1505.64	2162.76
TCGA-EU-5906-01A-11R-1672-07	1086.43	1510.09	2596.52
TCGA-B0-4701-01A-01R-1277-07	636.595	1958.7	2595.29
TCGA-CJ-6030-01A-11R-1672-07	1144.7	2685.13	3829.83
TCGA-B0-5107-01A-01R-1420-07	-559.85	1837.49	1277.64
TCGA-CZ-5464-01A-01R-1503-07	1240.5	2315.67	3556.17
TCGA-BP-4329-01A-02R-1289-07	1240.51	1765.15	3005.66
TCGA-BP-4993-01A-02R-1420-07	1161.58	1585.33	2746.91
TCGA-BP-5178-01A-01R-1426-07	930.879	2203.29	3134.17
TCGA-CW-5583-01A-02R-1541-07	829.461	868.653	1698.11
TCGA-B4-5838-01A-11R-1672-07	937.816	856.658	1794.47
TCGA-B0-5121-01A-02R-1420-07	876.942	1879.28	2756.22
TCGA-CJ-4920-01A-01R-1426-07	1103.57	1432.99	2536.56
TCGA-B2-5639-01A-01R-1541-07	572.085	1810.93	2383.01
TCGA-CW-5587-01A-01R-1541-07	1224.88	2517.81	3742.69
TCGA-CZ-5455-01A-01R-1503-07	998.891	2328.77	3327.66
TCGA-B0-5702-01A-11R-1541-07	856.318	1808.46	2664.77
TCGA-CJ-4870-01A-01R-1305-07	675.763	1259.98	1935.74
TCGA-B0-5083-01A-02R-1420-07	1390.58	1822.06	3212.63
TCGA-B0-4852-01A-01R-1503-07	705.779	1335.92	2041.7
TCGA-BP-4160-01A-02R-1289-07	1241.14	2430.65	3671.79
TCGA-B8-5553-01A-01R-1541-07	971.824	1939.18	2911.01
TCGA-CJ-4634-01A-02R-1325-07	1128.61	1090.84	2219.45
TCGA-BP-4994-01A-01R-1334-07	74.2608	792.299	866.56
TCGA-CJ-4892-01A-01R-1305-07	812.449	1983.3	2795.74
TCGA-AS-3778-01A-01R-A32Z-07	953.236	1341.06	2294.29
TCGA-BP-4170-01A-02R-1289-07	1198.35	2010.24	3208.59
TCGA-CZ-4863-01A-01R-1503-07	915.624	2365.09	3280.72
TCGA-CW-5580-01A-01R-1672-07	995.552	1387.69	2383.25
TCGA-A3-3358-01A-01R-1541-07	1069.15	2379.01	3448.15
TCGA-B0-5094-01A-01R-1420-07	-11.6994	982.321	970.622
TCGA-BP-4341-01A-01R-1289-07	294.869	985.382	1280.25
TCGA-B8-4154-01A-01R-1188-07	765.708	1930.47	2696.18
TCGA-B0-4713-01A-01R-1277-07	207.873	1467.93	1675.8
TCGA-BP-4768-01A-01R-1289-07	164.93	785.363	950.293
TCGA-A3-3380-01A-01R-0864-07	908.952	1416.88	2325.83
TCGA-BP-5177-01A-01R-1426-07	1245.42	1135.78	2381.2
TCGA-A3-3317-01A-02R-1325-07	1202.51	1611.04	2813.55
TCGA-B0-5701-01A-11R-1541-07	363.015	1658.04	2021.05
TCGA-BP-5198-01A-01R-1426-07	1458.91	1959.36	3418.28
TCGA-CJ-4644-01A-02R-1325-07	1079.05	1967.1	3046.15
TCGA-CJ-4899-01A-01R-1334-07	1390.36	1500.2	2890.56
TCGA-B8-A54D-01A-21R-A266-07	523.422	2480.19	3003.61
TCGA-BP-5176-01A-01R-1426-07	720.139	1319.66	2039.8
TCGA-B0-4691-01A-01R-1277-07	834.785	2030.91	2865.7
TCGA-BP-4782-01A-02R-1420-07	950.715	1922.82	2873.53
TCGA-CJ-5671-01A-11R-1541-07	1862.56	2556.75	4419.31
TCGA-BP-4999-01A-01R-1334-07	1078.75	1103.02	2181.78
TCGA-BP-4988-01A-01R-1334-07	1107.46	2850.52	3957.98
TCGA-CZ-5451-01A-01R-1503-07	493.232	1500.2	1993.43
TCGA-BP-4756-01A-01R-1289-07	-475.332	945.801	470.47
TCGA-AK-3428-01A-02R-1277-07	654.571	1499.78	2154.35
TCGA-CW-5590-01A-01R-1541-07	1101.02	1634.05	2735.07
TCGA-BP-4801-01A-02R-1420-07	1621.55	2001.37	3622.92
TCGA-MW-A4EC-01A-11R-A266-07	468.829	1201.64	1670.47
TCGA-B8-4151-01A-01R-1188-07	324.532	927.955	1252.49
TCGA-CZ-5467-01A-01R-1503-07	781.1	1108.77	1889.87
TCGA-BP-5202-01A-02R-1426-07	724.75	1233.15	1957.9
TCGA-B0-4817-01A-01R-1277-07	-98.7078	2004.15	1905.44
TCGA-CJ-4895-01A-01R-1305-07	1545.24	1981.04	3526.28
TCGA-B0-4699-01A-01R-1277-07	587.295	1862.57	2449.87
TCGA-CJ-6032-01A-11R-1672-07	484.079	1225.77	1709.84
TCGA-B0-5710-01A-11R-1672-07	932.543	1474.83	2407.37
TCGA-AK-3445-01A-02R-1277-07	941.834	2035.93	2977.76
TCGA-BP-4970-01A-01R-1334-07	1617.49	2172.44	3789.92
TCGA-BP-4342-01A-01R-1289-07	984.833	1445.48	2430.31
TCGA-BP-4963-01A-01R-1334-07	916.581	2027.99	2944.57
TCGA-BP-4775-01A-01R-1289-07	530.646	1472.99	2003.64
TCGA-BP-4770-01A-01R-1503-07	1837.45	1354.76	3192.21
TCGA-BP-5173-01A-01R-1426-07	806.008	1790.91	2596.92
TCGA-CJ-4887-01A-01R-1305-07	893.253	2579.54	3472.79
TCGA-B2-4101-01A-02R-1277-07	966.398	2245.36	3211.76
TCGA-BP-4981-01A-01R-1334-07	336.314	1647.05	1983.36
TCGA-CJ-5675-01A-11R-1541-07	497.995	2583.16	3081.16
TCGA-B0-4845-01A-01R-1277-07	360.862	943.235	1304.1
TCGA-CJ-4894-01A-01R-1305-07	840.123	2234.88	3075
TCGA-BP-4974-01A-01R-1334-07	978.275	1123.38	2101.66
TCGA-AK-3458-01A-01R-1503-07	199.456	1482.74	1682.2
TCGA-BP-4354-01A-02R-1289-07	1644.98	2842.38	4487.36
TCGA-B0-4846-01A-01R-1277-07	994.254	1925.58	2919.83
TCGA-BP-4161-01A-02R-1325-07	759.724	2483.19	3242.91
TCGA-B0-5693-01A-11R-1541-07	772.992	657.695	1430.69
TCGA-B8-4143-01A-01R-1188-07	859.728	2443.61	3303.34
TCGA-B0-5697-01A-11R-1541-07	693.733	2296.96	2990.7
TCGA-AS-3777-01A-01R-0864-07	-237.402	443.278	205.876
TCGA-B0-4833-01A-01R-1305-07	701.983	1962.01	2663.99
TCGA-A3-3323-01A-02R-1325-07	1169.14	2044.49	3213.63
TCGA-BP-4799-01A-01R-1305-07	1121.63	1967.07	3088.7
TCGA-CJ-5689-01A-11R-1541-07	1520.11	2097.17	3617.28
TCGA-BP-4355-01A-01R-1289-07	1034.44	928.923	1963.36
TCGA-CJ-5672-01A-11R-1541-07	934.687	2561.4	3496.09
TCGA-B0-4838-01A-01R-1305-07	650.006	2300.99	2950.99
TCGA-CZ-5457-01A-01R-1503-07	855.035	1564.17	2419.2
TCGA-CW-5591-01A-01R-1541-07	676.027	282.352	958.38
TCGA-BP-5200-01A-01R-1426-07	1347.39	1889.27	3236.67
TCGA-BP-5187-01A-01R-1426-07	983.556	1275.54	2259.1
TCGA-A3-A8OU-01A-11R-A37O-07	773.305	1583.5	2356.81
TCGA-CZ-5988-01A-11R-1672-07	1022.23	1351.03	2373.27
TCGA-CJ-6031-01A-11R-1672-07	1687.47	2390.8	4078.27
TCGA-BP-4159-01A-02R-1289-07	1210.88	1701.38	2912.26
TCGA-BP-4353-01A-02R-1289-07	1349.98	2192.92	3542.89
TCGA-AK-3453-01A-02R-1277-07	354.239	2606.63	2960.86
TCGA-DV-5569-01A-01R-1541-07	965.807	1730.65	2696.45
TCGA-B4-5834-01A-11R-1672-07	995.801	1211.02	2206.82
TCGA-B8-5165-01A-01R-1420-07	1258.99	1234.19	2493.18
TCGA-B0-4841-01A-01R-1277-07	1021.75	1387.69	2409.43
TCGA-BP-4174-01A-02R-1289-07	592.729	1793.01	2385.74
TCGA-CJ-4905-01A-02R-1426-07	1370.32	1301.26	2671.58
TCGA-A3-3376-01A-02R-1420-07	1494.52	1830.93	3325.45
TCGA-B8-A8YJ-01A-13R-A39I-07	1819.23	2268.53	4087.76
TCGA-AK-3434-01A-02R-1277-07	807.264	1668.65	2475.91
