# Supplementary material for: T cell proliferation-related genes: Predicting prognosis, identifying the cold and hot tumors, and guiding treatment in clear cell renal cell carcinoma
Source: Front Genet. 2022 Sep 2;13:948734. doi: 10.3389/fgene.2022.948734 (PMC9478955; doi:10.3389/fgene.2022.948734)
Supplement: Supplementary file 8 [file Table1.XLSX]

## Sheet: Sheet1
Human T cell proliferation-related genes
Symbol	Type
ADA	protein
AGER	protein
AHCY	protein
AHNAK	protein
AIF1	protein
AKR1C4	protein
ANXA1	protein
ARG1	protein
ARG2	protein
ATF6B	protein
BATF	protein
BMP4	protein
BTN2A2	protein
CALML3	protein
CARD11	protein
CASP3	protein
CBLB	protein
CCDC88B	protein
CCL19	protein
CCL5	protein
CCR2	protein
CD1D	protein
CD209	protein
CD24	protein
CD274	protein
CD276	protein
CD28	protein
CD3E	protein
CD40LG	protein
CD46	protein
CD55	protein
CD6	protein
CD70	protein
CD80	protein
CD81	protein
CD86	protein
CDK1	protein
CDK2	protein
CEBPB	protein
CLC	protein
CLEC4G	protein
CLECL1	protein
CLIC1	protein
CORO1A	protein
CR1	protein
CRLF2	protein
CRTAM	protein
CTLA4	protein
CTNNB1	protein
CXCL12	protein
CYP27A1	protein
DBI	protein
DCLRE1B	protein
DHPS	protein
DLG1	protein
DLG5	protein
DNAJA3	protein
DUSP29(DUPD1)	protein
EBI3	protein
EFNB1	protein
EPO	protein
ERBB2	protein
FADD	protein
FOSB	protein
FOXJ1	protein
FOXP3	protein
GLMN	protein
GPAM	protein
GPD1	protein
GPN3	protein
GPNMB	protein
HAVCR2	protein
HES1	protein
HHLA2	protein
HLA-A	protein
HLA-DMB	protein
HLA-DPA1	protein
HLA-DPB1	protein
HLA-DRB1	protein
HLA-E	protein
HLA-G	protein
HMGB1	protein
HOMER1	protein
ICOSLG	protein
IDO1	protein
IFNL2	protein
IGF1	protein
IGF2	protein
IGFBP2	protein
IHH	protein
IL10	protein
IL12A	protein
IL12B	protein
IL12RB1	protein
IL12RB2	protein
IL15	protein
IL18	protein
IL1A	protein
IL1B	protein
IL1RN	protein
IL2	protein
IL20RB	protein
IL21	protein
IL23A	protein
IL23R	protein
IL27	protein
IL27RA	protein
IL2RA	protein
IL4	protein
IL4I1	protein
IL6	protein
IL6ST	protein
IRF1	protein
ITCH	protein
ITM2A	protein
JAK2	protein
JAK3	protein
LEP	protein
LGALS3	protein
LGALS7	protein
LGALS9	protein
LGALS9B	protein
LGALS9C	protein
LIG3	protein
LILRB1	protein
LILRB2	protein
LILRB4	protein
LMO1	protein
LOC102723996 (Ig-like domain-containing protein)	protein
LRRC32	protein
LTBR	protein
MAD1L1	protein
MAPK8IP1	protein
MARCHF7	protein
MRPL18	protein
MRPL51	protein
MS4A3	protein
NCK1	protein
NCK2	protein
NCKAP1L	protein
NDFIP1	protein
NFYB	protein
PAWR	protein
PDCD1LG2	protein
PDE5A	protein
PELI1	protein
PLA2G2D	protein
PLA2G2F	protein
PNP	protein
PPP3CA	protein
PRKAR1A	protein
PRKCQ	protein
PRNP	protein
PTPN22	protein
PTPN6	protein
PTPRC	protein
PYCARD	protein
RAC2	protein
RAN	protein
RASAL3	protein
RC3H1	protein
RIPK2	protein
RIPK3	protein
RPS3	protein
SASH3	protein
SCGB1A1	protein
SCRIB	protein
SDC4	protein
SELENOK	protein
SFTPD	protein
SH3RF1	protein
SHH	protein
SLAMF1	protein
SLC10A7	protein
SLC7A1	protein
SOS1	protein
SOS2	protein
SPN	protein
SPTA1	protein
STAT5B	protein
SYK	protein
TFRC	protein
TGFBR2	protein
TMEM131L	protein
TMIGD2	protein
TNFRSF13C	protein
TNFRSF14	protein
TNFRSF1B	protein
TNFRSF21	protein
TNFSF13B	protein
TNFSF18	protein
TNFSF4	protein
TNFSF8	protein
TNFSF9	protein
TRAF6	protein
TWSG1	protein
TYK2	protein
VCAM1	protein
VSIG4	protein
VSIR	protein
VTCN1	protein
XCL1	protein
ZAP70	protein
ZBTB7B	protein
ZNF830	protein
ZP3	protein
ZP4	protein
