# Supplementary material for: T cell proliferation-related genes: Predicting prognosis, identifying the cold and hot tumors, and guiding treatment in clear cell renal cell carcinoma
Source: Front Genet. 2022 Sep 2;13:948734. doi: 10.3389/fgene.2022.948734 (PMC9478955; doi:10.3389/fgene.2022.948734)
Supplement: Supplementary file 9 [file Table5.XLSX]

## Sheet: Sheet1
Drugs with lower IC50 value (more sensitive)
High-risk group	Low-risk group
A.443654	AKT.inhibitor.VIII
ABT.888	AP.24534
AG.014699	AS601245
AICAR	AZD.0530
AZD.2281	BAY.61.3606
AZD6244	BMS.754807
AZD7762	CHIR.99021
BI.D1870	Embelin
BIRB.0796	Erlotinib
CCT018159	FH535
CEP.701	GDC0941
CGP.60474	GSK.650394
CI.1040	GW.441756
JNJ.26854165	Imatinib
JNK.Inhibitor.VIII	IPA.3
KU.55933	Lapatinib
Lenalidomide	Obatoclax.Mesylate
LFM.A13	OSI.906
MS.275	PAC.1
NU.7441	Pazopanib
Nutlin.3a	PF.02341066
NVP.BEZ235	PF.562271
Parthenolide	QS11
PD.0332991	Sorafenib
RO.3306	Thapsigargin
Roscovitine	Tipifarnib
SB.216763
SL.0101.1
Sunitinib
Temsirolimus
VX.680
X17.AAG
X681640
