# Supplementary material for: T cell proliferation-related genes: Predicting prognosis, identifying the cold and hot tumors, and guiding treatment in clear cell renal cell carcinoma
Source: Front Genet. 2022 Sep 2;13:948734. doi: 10.3389/fgene.2022.948734 (PMC9478955; doi:10.3389/fgene.2022.948734)
Supplement: Supplementary file 10 [file Table7.xlsx]

## Sheet: clusterimmuneCor
Different immune cells between Cluster1 and Cluster2
Immune cells	PValue
B cell_TIMER	0.00517989
Neutrophil_TIMER	0.00685945
Myeloid dendritic cell_TIMER	0.000844826
B cell memory_CIBERSORT	0.00584936
T cell CD8+_CIBERSORT	0.0137402
T cell CD4+ memory activated_CIBERSORT	0.00685081
T cell follicular helper_CIBERSORT	0.000645143
T cell regulatory (Tregs)_CIBERSORT	1.84704e-08
T cell gamma delta_CIBERSORT	0.00397231
NK cell resting_CIBERSORT	7.13876e-06
Monocyte_CIBERSORT	1.67021e-05
Macrophage M0_CIBERSORT	3.35997e-06
Myeloid dendritic cell activated_CIBERSORT	0.00179618
Mast cell activated_CIBERSORT	9.94318e-05
B cell memory_CIBERSORT-ABS	0.00471623
T cell CD8+_CIBERSORT-ABS	0.00239097
T cell CD4+ memory activated_CIBERSORT-ABS	0.00665595
T cell follicular helper_CIBERSORT-ABS	0.000104799
T cell regulatory (Tregs)_CIBERSORT-ABS	2.58535e-10
T cell gamma delta_CIBERSORT-ABS	0.00338463
NK cell resting_CIBERSORT-ABS	1.50289e-05
NK cell activated_CIBERSORT-ABS	0.0052823
Monocyte_CIBERSORT-ABS	0.000902343
Macrophage M0_CIBERSORT-ABS	1.46129e-06
Myeloid dendritic cell activated_CIBERSORT-ABS	0.00166603
Mast cell activated_CIBERSORT-ABS	0.00101131
Neutrophil_CIBERSORT-ABS	0.0257735
Macrophage M1_QUANTISEQ	1.46445e-08
Macrophage M2_QUANTISEQ	0.00048579
Neutrophil_QUANTISEQ	3.64647e-06
NK cell_QUANTISEQ	0.000232959
T cell CD4+ (non-regulatory)_QUANTISEQ	1.36142e-10
T cell CD8+_QUANTISEQ	8.67699e-07
T cell regulatory (Tregs)_QUANTISEQ	0.00194437
Myeloid dendritic cell_QUANTISEQ	0.000147358
T cell CD8+_MCPCOUNTER	0.00064694
B cell_MCPCOUNTER	0.00245926
Monocyte_MCPCOUNTER	0.00653506
Macrophage/Monocyte_MCPCOUNTER	0.00653506
Neutrophil_MCPCOUNTER	7.59843e-12
Endothelial cell_MCPCOUNTER	3.05483e-12
Cancer associated fibroblast_MCPCOUNTER	1.60474e-05
Myeloid dendritic cell activated_XCELL	0.00113943
B cell_XCELL	1.3206e-12
T cell CD4+ naive_XCELL	0.0326073
T cell CD4+ effector memory_XCELL	4.48621e-07
T cell CD8+ naive_XCELL	0.00021188
T cell CD8+_XCELL	5.58592e-07
T cell CD8+ central memory_XCELL	9.49902e-07
T cell CD8+ effector memory_XCELL	5.97926e-06
Class-switched memory B cell_XCELL	0.00143712
Myeloid dendritic cell_XCELL	1.15535e-06
Endothelial cell_XCELL	2.49751e-12
Eosinophil_XCELL	0.0382718
Cancer associated fibroblast_XCELL	0.000315913
Hematopoietic stem cell_XCELL	4.45687e-09
Macrophage_XCELL	9.80793e-13
Macrophage M1_XCELL	3.49749e-16
Macrophage M2_XCELL	3.0879e-05
Mast cell_XCELL	0.0471308
B cell memory_XCELL	0.000814413
Monocyte_XCELL	0.000113687
B cell naive_XCELL	2.67495e-06
T cell NK_XCELL	0.00131837
Plasmacytoid dendritic cell_XCELL	4.80896e-07
B cell plasma_XCELL	0.000254564
T cell CD4+ Th1_XCELL	0.00455539
T cell CD4+ Th2_XCELL	3.14457e-14
immune score_XCELL	1.57502e-09
stroma score_XCELL	9.47037e-06
microenvironment score_XCELL	0.00779024
Cancer associated fibroblast_EPIC	3.29259e-08
T cell CD4+_EPIC	0.00814027
Endothelial cell_EPIC	1.09621e-12
Macrophage_EPIC	9.43651e-12
NK cell_EPIC	0.000347409
uncharacterized cell_EPIC	2.00299e-06
