# Supplementary material for: T cell proliferation-related genes: Predicting prognosis, identifying the cold and hot tumors, and guiding treatment in clear cell renal cell carcinoma
Source: Front Genet. 2022 Sep 2;13:948734. doi: 10.3389/fgene.2022.948734 (PMC9478955; doi:10.3389/fgene.2022.948734)
Supplement: Supplementary file 11 [file Table8.xlsx]

## Sheet: Sheet1
Drugs with lower IC50 value (more sensitive)
Cluster1	Cluster2
AKT.inhibitor.VIII	A.443654
AS601245	A.770041
ATRA	ABT.888
BAY.61.3606	AICAR
EHT.1864	AZD6244
FH535	AZD7762
GSK.650394	BMS.509744
GW.441756	BMS.536924
Imatinib	BX.795
Lapatinib	CCT018159
OSI.906	CEP.701
PAC.1	CGP.60474
PF.02341066	CI.1040
QS11	CMK
	Dasatinib
	GNF.2
	GSK269962A
	JNJ.26854165
	KU.55933
	LFM.A13
	MG.132
	MS.275
	NU.7441
	NVP.BEZ235
	NVP.TAE684
	Parthenolide
	PD.0325901
	PD.0332991
	PHA.665752
	PLX4720
	Rapamycin
	RDEA119
	RO.3306
	Roscovitine
	SB.216763
	Sunitinib
	Temsirolimus
	VX.680
	WH.4.023
	WO2009093972
	X17.AAG
	X681640
